# Supplementary material for: Mendelian randomization reveals the causal links between miRNAs and rheumatoid arthritis
Source: Medicine (Baltimore). 2025 Oct 31;104(44):e45527. doi: 10.1097/MD.0000000000045527 (PMC12582772; doi:10.1097/MD.0000000000045527)
Supplement: Supplementary file 1 [file medi-104-e45527-s001.xlsx]

## Sheet: Sheet1
Table S1 Instrumental variables used in MR analysis of miRNAs
SNP	other_allele	effect_allele	eaf	beta	se	pval	exposure	F-statistic
rs10811573	C	A	0.86	0.81	0.16	7.27e-07	hsa-miR-31-5p	25.6185
rs10965072	A	G	0.95	-0.67	0.14	2.06e-06	hsa-miR-31-5p	22.8938
rs6475540	T	C	0.83	-0.29	0.06	6.5e-06	hsa-miR-31-5p	23.3517
rs7033598	T	C	0.66	-0.42	0.04	7.84e-21	hsa-miR-31-5p	110.205
rs2454663	C	T	0.78	0.33	0.07	8.3e-06	hsa-miR-130a-3p	22.2157
rs35808061	T	C	0.67	-0.32	0.06	2.43e-07	hsa-miR-130a-3p	28.4332
rs4926	G	A	0.72	-0.34	0.06	1.22e-07	hsa-miR-130a-3p	32.0984
rs685149	G	A	0.65	-0.33	0.06	6.93e-08	hsa-miR-130a-3p	30.2381
rs895660	G	A	0.63	-0.3	0.06	5.71e-07	hsa-miR-130a-3p	24.9901
rs12797628	G	A	0.7	-0.29	0.05	1.1e-08	hsa-miR-139-5p	33.6272
rs34648431	G	A	0.77	0.46	0.06	6.87e-16	hsa-miR-139-5p	58.7554
rs370013	A	G	0.84	-0.29	0.05	8.55e-08	hsa-miR-139-5p	33.6272
rs904469	G	A	0.84	-0.52	0.05	6.18e-24	hsa-miR-139-5p	108.119
rs12600464	A	G	0.87	0.28	0.06	5.12e-06	hsa-miR-152	21.7692
rs1509635	G	A	0.59	0.23	0.04	3.48e-08	hsa-miR-152	33.0494
rs17617053	T	C	0.89	-0.47	0.07	2.48e-10	hsa-miR-152	45.0638
rs2737	T	C	0.78	0.33	0.05	6.88e-12	hsa-miR-152	43.5427
rs7215143	T	C	0.78	-0.23	0.05	1.37e-06	hsa-miR-152	21.1516
rs7221192	C	T	0.91	-0.49	0.09	1.17e-08	hsa-miR-152	29.6302
rs7350950	G	A	0.9	-0.75	0.11	1.25e-11	hsa-miR-152	46.4692
rs4731638	T	C	0.85	-0.42	0.1	9.67e-06	hsa-miR-182-5p	17.6324
rs6467265	G	A	0.46	-0.43	0.07	5.25e-09	hsa-miR-182-5p	37.7185
rs6976516	C	T	0.6	0.3	0.07	4.85e-06	hsa-miR-182-5p	18.3595
rs10251172	T	A	0.59	-0.34	0.07	2.01e-06	hsa-miR-183-3p	23.5827
rs11570363	T	C	0.59	0.35	0.05	8.22e-14	hsa-miR-183-3p	48.981
rs11768096	G	A	0.96	1.01	0.19	1.5e-07	hsa-miR-183-3p	28.2467
rs1962037	A	G	0.51	0.2	0.04	7.26e-06	hsa-miR-183-3p	24.9903
rs2402960	T	C	0.77	-0.37	0.06	1.28e-09	hsa-miR-183-3p	38.013
rs4731638	T	C	0.85	-0.44	0.07	3.55e-10	hsa-miR-183-3p	39.4949
rs6467265	G	A	0.46	-0.47	0.05	1.2e-17	hsa-miR-183-3p	88.3258
rs7384058	G	A	0.91	-0.58	0.11	2.62e-07	hsa-miR-183-3p	27.7909
rs7456203	G	A	0.97	1.28	0.24	7.46e-08	hsa-miR-183-3p	28.4334
rs13291127	T	C	0.86	-0.62	0.12	7.92e-07	hsa-miR-204-5p	26.6194
rs1415218	C	T	0.73	-0.49	0.1	2.16e-06	hsa-miR-204-5p	23.9425
rs1532803	T	C	0.77	-0.64	0.13	4.76e-07	hsa-miR-204-5p	24.1685
rs28640110	G	A	0.98	-1.69	0.17	1.69e-22	hsa-miR-204-5p	98.549
rs3010434	T	C	0.77	-0.52	0.11	1.34e-06	hsa-miR-204-5p	22.2842
rs6560178	T	A	0.54	0.66	0.12	1.71e-08	hsa-miR-204-5p	30.1649
rs7864981	C	T	0.98	-1.67	0.17	1.08e-20	hsa-miR-204-5p	96.2303
rs7871558	G	A	0.98	-1.97	0.22	9.63e-19	hsa-miR-204-5p	79.9583
rs13255193	T	C	0.46	-0.18	0.03	1.27e-07	hsa-miR-598	35.9847
rs17723229	A	C	0.48	-0.16	0.03	3.36e-06	hsa-miR-598	28.4323
rs17747335	T	A	0.54	-0.2	0.03	2.35e-08	hsa-miR-598	44.4255
rs1908814	A	C	0.57	0.26	0.05	6.71e-07	hsa-miR-598	27.0285
rs35373084	C	T	0.51	-0.18	0.04	8.7e-07	hsa-miR-598	20.2414
rs4314618	A	G	0.48	-0.17	0.03	1.42e-06	hsa-miR-598	32.0974

## Sheet: Sheet2
Table S2. Cochran’s Q test for heterogeneity of miRNA instrumental variables (IVW method).
microRNAs	method	Cochran's Q	df	p-value
hsa-miR-31-5p	Inverse variance weighted	1.51264	3	0.679356
hsa-miR-130a-3p	Inverse variance weighted	0.365034	4	0.985238
hsa-miR-139-5p	Inverse variance weighted	3.42227	3	0.330984
hsa-miR-152	Inverse variance weighted	7.95654	6	0.241305
hsa-miR-182-5p	Inverse variance weighted	0.558726	2	0.756265
hsa-miR-183-3p	Inverse variance weighted	3.92035	7	0.788904
hsa-miR-204-5p	Inverse variance weighted	2.40594	6	0.878843
hsa-miR-598	Inverse variance weighted	3.98726	4	0.407733

## Sheet: Sheet3
Table S3 MR-Egger intercept test for horizontal pleiotropy of miRNAs in RA
microRNAs	egger_intercept	se	P-value
hsa-miR-31-5p	0.0205613	0.0242041	0.485073
hsa-miR-130a-3p	-0.00401453	0.131063	0.977488
hsa-miR-139-5p	-0.0161801	0.0338578	0.679868
hsa-miR-152	-0.025004	0.0143275	0.141399
hsa-miR-182-5p	0.0333388	0.0460254	0.600911
hsa-miR-183-3p	0.0117493	0.0118619	0.360176
hsa-miR-204-5p	0.00985669	0.0141896	0.518229
hsa-miR-598	-0.0580769	0.0294777	0.14342

## Sheet: Sheet4
Table S4 MR-PRESSO analysis for the association between causal microRNAs and RA.
Exposure	Causal Estimate	Sd	T-stat	P-value	RSSobs	globalPvalue	outlier SNP
hsa-miR-31-5p	0.0396364	0.0118268	3.3514	0.0440132	4.00748	0.621	0
hsa-miR-130a-3p	0.0694901	0.0052577	13.2168	0.000189342	0.528698	0.989	0
hsa-miR-139-5p	-0.0557304	0.0183614	-3.03519	0.05608	7.53352	0.397	0
hsa-miR-152	-0.0464645	0.0175315	-2.65034	0.0380112	11.2591	0.285	0
hsa-miR-182-5p	NA	NA	NA	NA	NA	NA	NA
hsa-miR-183-3p	0.0309312	0.0085124	3.63367	0.00835707	4.91542	0.822	0
hsa-miR-204-5p	-0.0297173	0.00549887	-5.40425	0.00165723	3.06201	0.908	0
hsa-miR-598	-0.0828494	0.0279052	-2.96896	0.0411868	7.77036	0.411	0

## Sheet: Sheet5
Table S5 Bioinformatics-based prediction of hsa-miR-130a-3p target genes and interacting lncRNAs and circRNAs
mRNA				LncRNA			circRNA
TargetScan8.0	miRDB	miRTarBase	TargetScan8.0|miRDB|miRTarBase	miRNet	ENCORI	miRNet|ENCORI	miRNet	ENCORI	miRNet|ENCORI
KDM2A	CLIP1	HOXA5	RPS6KA5	PINK1-AS	AL603839.3	CCDC18-AS1	SLC35E2B	TPRG1L	UBE4B
MDM4	GJA1	MAFB	SRSF2	LINC01359	DHCR24-DT	ATP6V1B1-AS1	DNAJC11	H6PD	VPS13D
KLF7	CPEB1	TAC1	ZBTB18	CCDC18-AS1	CCDC18-AS1	FGD5-AS1	RERE	UBE4B	DHRS3
MYBL1	SLAIN1	ATXN1	MMGT1	SLC16A1-AS1	AL390066.1	CKMT2-AS1	NMNAT1	VPS13D	UBR4
RPS6KA5	SKIDA1	APP	GJA1	HIPK1-AS1	THBS3-AS1	HOXA11-AS	UBE4B	DHRS3	OTUD3
MAF	ESR1	MEOX2	VPS37A	ATP6V1B1-AS1	AL133243.2	CASC19	KIF1B	C1orf144	PIGV
DYNLL2	ACVR1	CSF1	HPRT1	BOLA3-AS1	ATP6V1B1-AS1	PRKCQ-AS1	CLCN6	UBR4	RPA2
EREG	TSC1	HOXA10	PPARG	LINC01087	FGD5-AS1	LINC00839	TNFRSF1B	OTUD3	SESN2
RAI2	RPS6KA5	KLF4	CALM2	HAGLR	AC090948.2	H19	VPS13D	PIGV	YTHDF2
SRSF2	MDM4	PPARG	PURG	LINC00852	AC116049.1	NEAT1	DHRS3	FAM46B	SNIP1
ZBTB18	KLF7	DICER1	LDLR	FGD5-AS1	CKMT2-AS1	MIR17HG	DNAJC16	RPA2	CAP1
MMGT1	IGF1	ATG2B	MID1IP1	LINC01091	HOXA11-AS	LINC00667	SPEN	EYA3	GPBP1L1
GJA1	RAP2C	ESR1	ARHGAP12	NNT-AS1	CASC19	XIST	CROCC	SESN2	LRRC41
VPS37A	ACSL4	IFITM1	CDK19	CKMT2-AS1	AL159169.2		UBR4	YTHDF2	CMPK1
HPRT1	PIK3CB	RUNX3	MEOX2	TMEM161B-AS1	AL158206.1		OTUD3	hsa_circ_0011527	USP24
PPARG	ZBTB20	MET	QKI	HCG18	PRKCQ-AS1		EIF4G3	EIF2C1	SLC35D1
CALM2	MYBL1	RAB5A	DYNC1LI2	AGPAT4-IT1	LINC00839		USP48	SNIP1	DEPDC1
CCDC126	DDX6	DNM2	ZBTB4	HOXA11-AS	H19		E2F2	CAP1	PIGK
RAP2C	FAM155A	LDLR	STX6	SLC26A4-AS1	NEAT1		NIPAL3	GPBP1L1	USP33
PMEPA1	KBTBD8	ACVR1	SMOC1	RBPMS-AS1	MIR100HG		PIGV	hsa_circ_001477	FUBP1
TSC1	ZBTB18	BMPR2	CCT6A	CASC19	AC073857.1		RPA2	LRRC41	PKN2
KCNJ10	ZFYVE9	SMAD5	DPYSL2	LINC00963	AC108704.2		SESN2	CMPK1	WDR47
C4orf36	TBL1XR1	SMAD4	WASL	PRKCQ-AS1	MIR17HG		YTHDF2	USP24	TMEM167B
PURG	LGALSL	ZFPM2	PTPRG	PCAT5	AL049840.5		EPB41	SLC35D1	DENND2D
LDLR	ATG16L1	STK38L	CHIC1	LINC00839	SNHG14		PTP4A2	DEPDC1	RAP1A
CBFB	RO60	CTSA	CDADC1	DLG5-AS1	AC135050.6		EIF3I	PIGK	HIPK1
HS3ST5	CHST1	GJA1	TNF	NUTM2B-AS1	LINC00667		AK2	USP33	VANGL1
CHMP3	MECP2	TGFBR1	BMPR2	NUTM2A-AS1	MIR122HG		SNIP1	FUBP1	PDE4DIP
RNF103-CHMP3	FMR1	WNT10A	BTF3L4	H19	AC011503.2		CAP1	PKN2	OTUD7B
HOXB1	CNOT6	PDGFRA	PRKAA1	KCNQ1OT1	AC021092.1		HIVEP3	TMEM56	POGZ
MID1IP1	SOS2	SOX5	SPOCK1	NEAT1	XIST		ST3GAL3	RTCD1	CHTOP
CPEB3	DYNC1LI2	TNF	WNT10A	HOTAIR	Z83843.1		UROD	WDR47	UBAP2L
ARHGAP12	SECISBP2L	CEP55	PLEKHF2	LINC01089			ZSWIM5	TMEM167B	FLAD1
ST18	ZMAT3	PPP6R3	BRWD1	TMEM132D-AS1			TESK2	DENND2D	ASH1L
CDK19	SYBU	OTUD3	SOX4	MIR17HG			GPBP1L1	RAP1A	ISG20L2
MEOX2	SERINC3	PPP1R15B	SERINC3	DHRS4-AS1			MAST2	HIPK1	ARHGEF11
KCNA4	TSHZ1	MLEC	KIF13A	VASH1-AS1			LRRC41	VANGL1	PEA15
SLC6A6	DNAJC16	FBXO28	BMP3	ST20-AS1			CMPK1	PDE4DIP	DCAF8
ATP2B2	RNF38	ZBTB18	GRB10	LINC01476			LRP8	OTUD7B	SDHC
QKI	LONRF3	CLIC4	ZNF800	LINC00667			YIPF1	POGZ	DCAF6
SMARCD2	MFSD6	RAB5B	TGFBR1	UCKL1-AS1			MRPL37	CHTOP	SFT2D2
RBM25	PHF14	SLAIN1	PNRC1	LINC02575			USP24	UBAP2L	C1orf112
POU6F1	AGO4	SMOC1	SMAD5	MCM3AP-AS1			FGGY	FLAD1	RC3H1
DYNC1LI2	CHD5	ZFYVE9	UBB	XIST			JAK1	ASH1L	RALGPS2
FMR1	ARAP2	C16ORF70	RLIM				LEPROT	ISG20L2	ABL2
MTMR10	CDK19	COX10	DLG5				SLC35D1	ARHGEF11	SOAT1
WDR47	LRIG1	NPTX1	CEP170				DEPDC1	PEA15	STX6
ATG16L1	ZBTB4	CCDC137	ACSL4				PIGK	DCAF8	DHX9
PHF14	EREG	BTBD3	LZIC				USP33	SDHC	LAMC1
KBTBD8	DGKE	SEC23B	RAB34				FUBP1	DCAF6	CDC73
SLC44A1	PHF20	NABP1	SIK1				MCOLN2	hsa_circ_001029	ASPM
TMEM159	AAK1	CBY1	TMOD3				PKN2	SFT2D2	KIF14
ZBTB4	MEMO1	MAPRE3	PRUNE2				EVI5	C1orf112	CAMSAP2
FBXO48	SBF2	MBNL1	PDGFRA				ALG14	RC3H1	KDM5B
STX6	TRPC3	ARHGEF26	RACGAP1				AGL	RALGPS2	MDM4
NPEPL1	LY75	USP13	TNRC6B				DBT	ABL2	CD34
LRP8	MDFIC	TGFBR2	SAMD8				SLC30A7	SOAT1	SMYD2
DGKE	PLCB1	PTPRG	STARD13				WDR47	STX6	PTPN14
HOXA3	MLLT6	UBE2D2	MBNL3				TMEM167B	DHX9	RAB3GAP2
PCNX	VPS37A	ERBB2IP	USP13				CD53	LAMC1	FBXO28
GDA	MPHOSPH9	JMY	USP32				DENND2D	TROVE2	CNIH4
SMOC1	MAPK1	PAPD4	AKIRIN2				RAP1A	CDC73	LBR
CCT6A	CAPRIN2	QKI	UBE2D3				HIPK1	ASPM	ACBD3
SOCS5	ING2	SOX4	ZFYVE26				VANGL1	KIF14	PARP1
RP11-676J12.7	SLC6A6	ENPP4					PTGFRN	hsa_circ_000077	ZNF678
CDS1	ENPP5	PNRC1					MAN1A2	CAMSAP2	RBM34
SOGA2	HPRT1	POP7					NBPF9	IPO9	HEATR1
FAM107B	MB21D2	HBP1					NBPF10	KDM5B	AHCTF1
LRIG1	LCORL	UBN2					PDE4DIP	MDM4	ZNF124
PDE7B	LDLR	VPS37A					LOC653513	CD34	ZNF672
PVRL3	RALGPS2	ATP6V1B2					SEC22B	SMYD2	PXDN
DPYSL2	HCFC2	RAB11FIP1					TXNIP	PTPN14	ADI1
WASL	BRWD1	FAM73B					BCL9	RAB3GAP2	RRM2
PTPRG	MIER1	HABP4					OTUD7B	TCONS_l2_00001808	PUM2
BAHD1	PAN3	HPRT1					POGZ	FBXO28	APOB
CLCN6	NECTIN3	MID1IP1					SNX27	CNIH4	HADHA
NPAT	CEP170	FZD6					CHTOP	hsa_circ_002125	HADHB
THOP1	RTCA	MASTL					UBAP2L	LBR	LCLAT1
CHIC1	KIF13A	TXNIP					FLAD1	ACBD3	CRIM1
EMX2	SAR1B	DSTYK					FAM189B	PARP1	PRKD3
INHBA	ERBIN	CCND2					ASH1L	ZNF678	SRSF7
FRMD6	TMEM159	BTF3L4					YY1AP1	RBM34	SLC8A1
BACH2	SH3D19	TNRC6A					ISG20L2	HEATR1	CALM2
POU4F1	MBNL1	PRNP					ARHGEF11	ZNF238	PSME4
CDADC1	THSD7A	LMLN					PEA15	AHCTF1	SPTBN1
TNF	EIF4E2	MSMO1					DCAF8	ZNF124	SERTAD2
DEDD	RNF216	SAMD8					SDHC	ZNF672	GFPT1
BMPR2	FZD6	C11ORF57					DCAF6	PXDN	AAK1
CYB5R4	FERMT2	PAFAH1B2					SFT2D2	ADI1	MXD1
SPHK2	PIGA	RPRD2					BLZF1	RRM2	TEX261
BTF3L4	NEUROG1	TROVE2					C1orf112	PUM2	ZNF638
DENND1A	RFX7	TMOD3					RC3H1	APOB	TET3
ENAH	STIM2	ATMIN					RALGPS2	HADHA	POLE4
FAM104A	ULK2	TAOK1					ABL2	HADHB	C2orf68
LONRF3	CYSLTR1	CLCN3					SOAT1	C2orf28	RMND5A
LRP12	OTUD3	NUS1					STX6	LCLAT1	RGPD6
AKAP11	CSMD1	MTPN					NPL	CRIM1	RGPD8
PRKAA1	PSAP	CCT6A					DHX9	PRKD3	ANAPC1
KLHL3	DLG5	ATP6V1C1					LAMC1	SRSF7	C2orf15
FAM155A	ZNF217	DPYSL2					SMG7	SLC8A1	EIF5B
UXS1	IRF1	NFIB					RNF2	hsa_circ_000303	RGPD4
SPOCK1	SPATA2	PRRG4					CDC73	CALM2	RANBP2
WNT10A	FASTK	SALL3					ASPM	PSME4	TMEM87B
SLC24A2	SEL1L3	LCLAT1					KIF14	SPTBN1	SLC35F5
PTGES3	RACGAP1	EDN1					CAMSAP2	SERTAD2	PTPN4
BHLHE40	ARHGAP12	ZBTB7B					KDM5B	GFPT1	EPB41L5
PLEKHF2	JARID2	SLC38A2					MDM4	AAK1	WDR33
LDLRAD4	FBXO28	GPRC5A					SRGAP2	MXD1	EPC2
BRWD1	IMPDH1	ZNF317					RASSF5	TEX261	FMNL2
SOX4	FBXO48	STX16					PFKFB2	ZNF638	PKP4
SERINC3	WDR47	TNRC6B					CR1L	TET3	TANC1
YTHDF2	APCDD1	PPP1R14C					CD34	POLE4	GORASP2
ESCO2	RAB5A	PLEKHF2					SMYD2	C2orf68	CYBRD1
TBL1XR1	WDFY3	CHIC1					PTPN14	RMND5A	DYNC1I2
FASTK	SRSF2	ZNF711					RAB3GAP2	RGPD6	TTN
PFN2	SULF1	CDADC1					MIA3	RGPD8	NCKAP1
ZNF131	BLCAP	IGFBP5					DISP1	ANAPC1	SLC39A10
KCNJ15	PTPRG	XIAP					FBXO28	TCONS_00004336	ALS2
KIF13A	ANKIB1	Acvr1					CNIH4	C2orf15	INO80D
INHBB	ACBD5	IL18					LBR	EIF5B	FN1
CLCN5	GAREM1	TGFB1					ENAH	C2orf29	MREG
BMP3	KIAA1211	PPARA					ACBD3	hsa_circ_000665	IGFBP5
OTX2	KDM2A	WNK3					PARP1	RGPD4	TNS1
BTBD7	MBNL3	CDK19					ITPKB	RANBP2	USP37
CD2AP	NHLH2	UQCRB					CDC42BPA	TMEM87B	GMPPA
FAM13A	MAP3K12	MRPL52					ZNF678	SLC35F5	SERPINE2
TACC2	STX6	TPP1					SNAP47	PTPN4	CUL3
GRB10	TOGARAM1	TNFRSF10B					NUP133	EPB41L5	MFF
BBX	ITPR1	G6PC					EGLN1	WDR33	AGFG1
GADD45B	CDS1	ZNF800					TARBP1	R3HDM1	EIF4E2
CNOT6L	MET	YY1					RBM34	EPC2	RNPEPL1
ACBD3	PTP4A1	RPS27A					HEATR1	hsa_circ_001114	BRK1
HOXB3	NABP1	UBB					MTR	ARL5A	ANKRD28
NAP1L3	ADCY1	THRA					CHRM3	FMNL2	RFTN1
ZNF800	SLC44A1	STX6					CEP170	PKP4	CMTM6
FGF10	SHANK2	SNTB1					AHCTF1	TANC1	RPL14
TGFBR1	SMOC1	SNAPIN					ZNF124	MARCH7	SACM1L
TSC22D1	SLMAP	SERINC3					ZNF496	GORASP2	FYCO1
AKAP1	LRP8	RAB14					ZNF672	CYBRD1	NBEAL2
CYP2U1	RAPGEF4	PXK					PXDN	DYNC1I2	SETD2
ZCCHC14	NCKAP5	PPP6R1					ADI1	ZAK	MAP4
UBE2D1	WNK1	MAP3K9					MBOAT2	TTN	NCKIPSD
FOSL2	RNF145	KIF13A					TAF1B	NCKAP1	CAMKV
PSAP	PGM2L1	KCTD10					RRM2	SLC39A10	GNAI2
KIAA1211	RTN1	HSPA8					HPCAL1	ALS2	ARF4
PNRC1	AGO1	GMFB					PUM2	INO80D	PTPRG
HIAT1	ITGB8	EOGT					APOB	FN1	LRIG1
SMAD5	KCNA4	ELL2					ATAD2B	MREG	KBTBD8
HEG1	NACC2	DLG5					UBXN2A	IGFBP5	ST3GAL6
MFSD6	CCDC126	CCNA2					NCOA1	TNS1	DCBLD2
NCKAP5	CBY1	CAPRIN2					CENPO	USP37	ABHD10
PLCL2	PIKFYVE	BLCAP					HADHA	GMPPA	GSK3B
UBB	PRUNE2	ARHGAP1					HADHB	SERPINE2	PARP14
TAF4	LMLN	ANKRD50					DPYSL5	CUL3	ITGB5
CCDC85A	BMT2	ZFYVE26					LCLAT1	MFF	HEG1
RLIM	LRP6	SECISBP2L					BIRC6	AGFG1	SLC12A8
SETD7	MSMO1	KLF6					CRIM1	EIF4E2	OSBPL11
TIMP2	IL15	FOXQ1					FEZ2	hsa_circ_0058718	RPN1
MAP3K12	FRZB	CNOT4					HEATR5B	RNPEPL1	CDV3
COX7A2L	UBE2D2	OSBP					PRKD3	BRK1	XRN1
USP33	MID1IP1	PDZD11					SRSF7	hsa_circ_0064441	MBNL1
DLG5	TFCP2L1	PDRG1					SLC8A1	ANKRD28	PHC3
RDX	BPTF	ZNF24					PRKCE	hsa_circ_001137	TBL1XR1
ENDOD1	DCBLD2	SIK1					EPAS1	RFTN1	ZMAT3
SLC25A12	POU3F2	MMGT1					CALM2	CMTM6	TTC14
CEP170	DICER1	SNX5					PSME4	RPL14	ATP11B
ST8SIA3	CD69	ZNF12					SPTBN1	SACM1L	ABCC5
UCP3	MIGA2	KIAA1191					CCDC88A	FYCO1	LOC220729
DMRT3	BTBD7	ZMAT3					USP34	NBEAL2	WDR1
GAN	IL1RAP	ZBTB4					WDPCP	SETD2	SLIT2
UNC13A	JADE1	TRIM37					SERTAD2	MAP4	SEL1L3
HECTD1	CCNY	STARD13					GFPT1	NCKIPSD	RELL1
ACSL4	EMX2	PTPN4					AAK1	CAMKV	UGDH
GABRB2	USP13	POC1B-GALNT4					MXD1	GNAI2	FRYL
BCAT1	NPNT	NRBF2					PCYOX1	TMEM110	DCUN1D4
USP8	ABCC5	MAPK1					TGFA	ARF4	HSD17B11
TBC1D8	CPEB3	MAP7					TEX261	FAM116A	SLC39A8
PRNP	UBE3B	GALNT4					ZNF638	PTPRG	CCNA2
ARFGEF1	BTAF1	CLIP1					TET3	LRIG1	ANKRD50
NHSL1	SAMD8	CAMSAP2					AUP1	KBTBD8	SLC7A11
CCDC144A	SPART	ZNF154					POLE4	ST3GAL6	MAML3
KLHDC8A	CLTC	SLC46A1					GGCX	DCBLD2	OTUD4
LZIC	SPOCK1	PARP1					C2orf68	KIAA1524	MSMO1
PDE4D	ABCB7	ZNF417					RMND5A	ABHD10	CLCN3
RAB34	PPARG	ATP6V0D1					RGPD1	GSK3B	TRIO
ZNF451	VGLL4	UBE2D3					SNRNP200	PARP14	SUB1
PPFIA2	RASD1	POLR1B					TMEM131	ITGB5	IL6ST
SZRD1	SOCS5	PHF12					C2orf15	HEG1	ZSWIM6
ITPKB	STON2	NACC2					MRPL30	SLC12A8	PIK3R1
BPTF	RAI2	MSANTD4					EIF5B	OSBPL11	CCNB1
SIK1	MMGT1	LZIC					NPAS2	RPN1	MAP1B
ROBO2	TMEM250	CALM2					RNF149	CDV3	TNPO1
ARRDC3	YTHDF2	ZNF354B					UXS1	XRN1	AP3B1
NDRG2	FIBIN	SPG20					RGPD4	C3orf58	JMY
AJAP1	AR	RAN					RANBP2	MBNL1	RASGRF2
FAXC	EDN1	NIPA1					EDAR	PHC3	EDIL3
JHDM1D	RBM25	KLHL36					LIMS1	TBL1XR1	CCNH
TNRC6A	BAG5	RFT1					SH3RF3	ZMAT3	ARRDC3
ANKRD28	RRAGD	VPS37B					RGPD6	TTC14	ELL2
VSIG10	CBFB	RBM20					RGPD8	ATP11B	ERAP1
MED12L	FAM57A	GRB10					ANAPC1	ABCC5	LNPEP
CSNK1G1	CLCN3	UBBP4					TMEM87B	LOC220729	DCP2
AGO1	BTBD3	NCAPD2					POLR1B	TCONS_l2_00019716	PGGT1B
STX7	SALL3	RRAGD					SLC35F5	TCONS_l2_00019727	FEM1C
TMOD3	ROBO2	PRKAA1					DDX18	WDR1	PHAX
TGOLN2	TGFBR2	PPIG					PTPN4	SLIT2	SLC12A2
STC1	SNX5	CEP170					EPB41L5	SEL1L3	RAPGEF6
PRUNE2	ARHGAP21	CLEC12B					WDR33	RELL1	IRF1
ANKFY1	ABRAXAS2	HADHB					MGAT5	UGDH	SKP1
IKZF5	POU4F1	RAG1					EPC2	FRYL	DDX46
MLEC	MBD2	PEX13					KIF5C	DCUN1D4	SMAD5
PDGFRA	FAT3	TRIM71					FMNL2	HSD17B11	SPOCK1
TMEM236	TGFBR1	SLC12A7					PKP4	SLC39A8	UBE2D2
TMEM236	ITPRIPL2	RFX7					TANC1	CCNA2	YIPF5
ITGB8	NSD3	PIGA					UBR3	ANKRD50	CNOT8
AAK1	CGGBP1	LEFTY1					GORASP2	SLC7A11	RNF145
FYCO1	CLCN5	KREMEN1					DCAF17	MAML3	PANK3
ABCA1	PDIK1L	CUL3					CYBRD1	OTUD4	FBXW11
ADAMTS18	CYP2U1	COX20					DYNC1I2	MSMO1	ATP6V0E1
UHRF2	MAF	ADARB2					PDK1	CLCN3	KIAA1191
EPC1	LRRTM2	RBM43					CIR1	ADCY2	NSD1
SOX21	KMT2C	RAB34					TTN	TRIO	CANX
CASD1	AKAP11	RPF2					NCKAP1	SUB1	MAML1
TET3	PRKD3	IPMK					SLC40A1	PPAP2A	CNOT6
ZDHHC2	PPP1R15B	TRIM4					HIBCH	IL6ST	WRNIP1
ZNRF3	HOXD1	ZNF224					SLC39A10	ZSWIM6	RREB1
SGTB	DENND4C	MFF					HECW2	PIK3R1	HIVEP1
KLHL15	FRMD6	TMEM30A					ANKRD44	CCNB1	EDN1
MIB1	AKIRIN2	SATB2					HSPE1-MOB4	hsa_circ_000024*	ATXN1
THSD7A	BTF3L4	RPS6KA5					ALS2	MAP1B	KIF13A
IGSF3	EPS15	RLIM					FAM117B	TNPO1	SRPK1
RACGAP1	RUNX3	SFTPA1					ABI2	AP3B1	CDKN1A
LRRTM2	RAB12	POGZ					INO80D	JMY	NFYA
CHD9	BTG1	MBNL3					IKZF2	RASGRF2	CNPY3
RALBP1	PMEPA1	ENPP5					FN1	EDIL3	FBXO9
TNRC6B	MAP3K20	EGLN3					MREG	CCNH	DST
TMEM9B	UBA3	DAPK1					IGFBP5	ARRDC3	FAM135A
KMT2A	C5orf30	CERCAM					TNS1	ELL2	TMEM30A
KCTD20	C16orf70	CHEK2					USP37	ERAP1	NT5E
SAMD8	DSEL	BRWD1					GMPPA	LNPEP	ZNF292
ZCCHC24	SFMBT1	BMP3					SERPINE2	DCP2	PDSS2
CBX6	WDR33	ARHGAP12					CUL3	PGGT1B	CDK19
IPCEF1	ERCC4	ACSL4					COL4A4	FEM1C	NCOA7
NCOA1	LDLRAD4	ACBD5					MFF	PHAX	TBPL1
GMEB1	SYT6	MAVS					AGFG1	SLC12A2	IGF2R
STARD13	G0S2	ASB16					PSMD1	RAPGEF6	SUN1
TFDP2	CNOT4	DAD1					EIF4E2	IRF1	DAGLB
SERBP1	PIP4P2	ZNF620					COL6A3	SKP1	KDELR2
SRSF10	MTMR10	ZIC5					RNPEPL1	DDX46	ZNF12
AMPD3	SPTY2D1	WIPF2					SUMF1	SMAD5	SNX13
OTUD4	USP8	WASL					SETD5	SPOCK1	TWISTNB
MBNL3	EPC2	TSPAN3					BRK1	UBE2D2	CCDC126
ATXN2	DPYSL2	TRPC3					BTD	YIPF5	DPY19L1
USP13	INSIG1	TCF7L2					ANKRD28	CNOT8	GRB10
MAFG	BMPR2	SUN2					RFTN1	RNF145	CCT6A
VANGL1	TMOD1	RDH11					STT3B	PANK3	TYW1
RALGAPA2	FSTL5	PURG					CMTM6	FBXW11	GTF2I
IL15	RBBP8	PRUNE2					TRANK1	ATP6V0E1	DMTF1
TEX261	ARHGEF26	MCC					MYD88	KIAA1191	ANKIB1
STON2	PIK3C2A	MB21D2					RPL14	NSD1	PPP1R9A
SLMAP	HS3ST5	LIPA					SNRK	CANX	LMTK2
TANC2	CALM2	IER3IP1					LIMD1	MAML1	ARPC1A
SUV420H1	FUT9	HOXD11					SACM1L	CNOT6	TRIM4
PTBP2	SLC2A4RG	HOXB3					FYCO1	WRNIP1	POP7
KIF5C	R3HDM1	GNPTAB					NBEAL2	RREB1	EPHB4
ARHGAP35	DCUN1D3	DYNC1LI2					SETD2	hsa_circ_001179	SERPINE1
SPTY2D1	PEX5L	DEPDC1					MAP4	HIVEP1	CUX1
AFF1	SNX31	CFL2					NCKIPSD	EDN1	MDFIC
USP32	ATP6V1B2	AKIRIN2					LAMB2	ATXN1	TES
RAB10	ZNF800	KLHL21					UBA7	KIF13A	MET
ROBO1	VPS13D	ZNF107					CAMKV	SRPK1	ZNF800
PHF3	FMC1	CDK2AP2					GNAI2	CDKN1A	SLC35B4
SUB1	ARL6IP1	ZNF678					IFRD2	NFYA	CREB3L2
AKIRIN2	ATP12A	RNF11					WDR82	CNPY3	UBN2
SUGT1	PPFIA2	RACGAP1					PBRM1	FBXO9	FASTK
SOX5	THOP1	MYLIP					ARF4	DST	INSIG1
VAV2	ZNF594	KCNB1					PTPRG	hsa_circ_0076868	UBE3C
PRKD3	DNAL1	FGFR1OP					PRICKLE2	hsa_circ_0076869	MTMR9
MARK3	ZNF107	DLC1					LRIG1	hsa_circ_0076870	LONRF1
UHMK1	ZFYVE26	DCUN1D3					KBTBD8	hsa_circ_0076871	CNOT7
TMEM50B	HEG1	SRSF2					SUCLG2	hsa_circ_0076872	REEP4
FAT3	CCDC6	ABCD2					UBA3	hsa_circ_0005891	TNFRSF10B
MTF1	ERP44	NF2					ST3GAL6	hsa_circ_0006880	DPYSL2
FAM57A	ASXL2	ODF4					DCBLD2	hsa_circ_001439	HMBOX1
CNOT2	EGLN3	NAA50					CBLB	FAM135A	RBPMS
CCDC9	DLC1	FIG4					ABHD10	TMEM30A	WRN
VPS13B	CNOT7	SF3A1					GSK3B	NT5E	TACC1
DNAL1	WDR20	CYB5D1					DTX3L	ZNF292	HGSNAT
CREB5	UBXN2B	F2RL1					PARP14	PDSS2	TCEA1
UBE2D3	CAMSAP2	CINP					ITGB5	CDK19	MYBL1
DYRK2	ABHD3	ADM2					HEG1	C6orf170	WWP1
ZFYVE26	FAM19A1	RFC2					SLC12A8	NCOA7	TP53INP1
PPP2R5E	TENT2	WDR31					OSBPL11	TCONS_l2_00024911	PLEKHF2
PKDCC	ARHGAP1	GPR82					RPN1	TBPL1	SLC25A32
TARDBP	USP33	NOM1					CDV3	SYNE1	ZFPM2
BAZ2A	ATG14	POLR2D					SRPRB	IGF2R	MYC
CCNA2	PRKAA1	NARS					STAG1	SUN1	ASAP1
ELL	SNX2	TERF2					XRN1	TCONS_l2_00025633	EFR3A
COL9A3	SIX4	NIP7					HPS3	DAGLB	PTK2
ERP44	USP28	ZBTB8A					MBNL1	KDELR2	PUF60
SRSF7	APPL1	SMTNL2					IL12A	ZNF12	GRINA
CSNK2A1	PCNX1	PSMB5					PHC3	SNX13	ZNF250
RNF213	DIAPH3	NKAP					FNDC3B	TWISTNB	NFIB
VGLL3	HECW2	CYP20A1					TBL1XR1	CCDC126	DCTN3
SIK2	DOCK3	ATF7IP					ZMAT3	DPY19L1	TLN1
WNK1	PSD	RPS15A					TTC14	GRB10	RNF38
HOXB2	HSPA8	PDP2					ATP11B	CCT6A	PTAR1
WNT1	GTF2H1	DUSP18					ABCC5	hsa_circ_001947	GDA
DGCR14	SCUBE3	CXorf21					TRA2B	TCONS_l2_00027391	UBQLN1
ZBTB20	TES	MYH11					SDHAP2	TYW1	NCBP1
SND1	WEE1	PLA2G12A					PAK2	GTF2I	ERP44
CSMD1	ST18	CDK4					LOC220729	DMTF1	ABCA1
SLC25A26	C2orf15	ROMO1					LRCH3	ANKIB1	SLC44A1
NRD1	PAK6	LILRA2					ZNF718	hsa_circ_001193	FBXW2
COL19A1	FOXF2	USP32					EVC	PPP1R9A	RABGAP1
SERPINH1	FOSL1	PTGR2					WDR1	LMTK2	NR6A1
SHC3	NFIB	SLC35E3					SLIT2	ARPC1A	GAPVD1
	LRP12	TMCO1					PACRGL	ZNF498	NUP188
	DYNLL2	SLC35E2B					SEL1L3	TRIM4	TOR1A
	ST8SIA5	ACP6					RELL1	POP7	GPR107
	PLAA	FAM217B					RFC1	EPHB4	ABL1
	MTCL1	IL23R					UGDH	hsa_circ_001182	NACC2
	G3BP2	PIGG					FRYL	SERPINE1	KLF6
	CASD1	RBM27					DCUN1D4	CUX1	GDI2
	SMARCD2	AGO3					POLR2B	MLL5	ZEB1
	CENPO	S1PR2					COPS4	MDFIC	CCNY
	ZEB2	ARL17B					HSD17B11	TES	ZNF25
	LSMEM1	OMD					HERC5	MET	TIMM23
	SZRD1	MED18					SLC39A8	ZNF800	NRBF2
	ARHGEF4	CCR6					CCNA2	SLC35B4	JMJD1C
	OSBPL6	C16orf45					ANKRD50	CREB3L2	HERC4
	MEOX2	SSTR2					SLC7A11	UBN2	PSAP
	CFL2	SLC31A1					MAML3	JHDM1D	LIPA
	PTPN4	RBM23					SMARCA5	FASTK	HHEX
	NPEPL1	NFE2L1					OTUD4	MLL3	CEP55
	ACSL1	KDELR1					MMAA	INSIG1	PRDX3
	SNIP1	C4orf36					SH3D19	UBE3C	CTBP2
	PHF3	FLYWCH2					ARFIP1	MTMR9	IFITM1
	KIAA1191	SLC38A9					FSTL5	LONRF1	TPP1
	PHF12	PLEKHS1					MSMO1	CNOT7	EIF3F
	PURG	GP2					CLCN3	REEP4	TMEM9B
	HIVEP2	IRF1					TRIP13	TNFRSF10B	WEE1
	FYN	ANKRD9					TRIO	DPYSL2	USP47
	BRWD3	FAM120AOS					MYO10	HMBOX1	PARVA
	HECA	PRR23A					SUB1	RBPMS	TEAD1
	CBX6	SNTB2					OSMR	WRN	COPB1
	TACC2	ZNF431					IL6ST	TACC1	SPTY2D1
	BHLHE41	PRPF4					ZSWIM6	SGK196	NAV2
	SPHK2	ZNF529					TRIM23	HGSNAT	MPPED2
	KRTAP26-1	TMEM2					PIK3R1	TCEA1	PRRG4
	AKAP1	RUNDC1					CCNB1	MYBL1	QSER1
	CBLB	JARID2					GTF2H2C	WWP1	CSTF3
	HOXA3	BTG1					SMN2	RUNX1T1	CAPRIN1
	SBNO1	THAP6					GTF2H2B	TP53INP1	NAT10
	ADAM12	MOCS2					GTF2H2	PLEKHF2	ARHGAP1
	TMEM50B	C3orf18					MAP1B	SLC25A32	KBTBD4
	JMY	KBTBD6					TNPO1	ZFPM2	MS4A1
	TEX2	CDCA4					IQGAP2	EIF3H	TMEM179B
	POP7	IFNLR1					AP3B1	MYC	FOSL1
	SPEN	RFXAP					JMY	ASAP1	CDK2AP2
	PDZD11	KLRD1					RASGRF2	EFR3A	PPP6R3
	YY1	MED8					EDIL3	PTK2	PGM2L1
	LRP2	IGF2R					CCNH	PUF60	TAF1D
	INO80	TMTC1					LYSMD3	GRINA	CUL5
	GADD45A	DTX4					ARRDC3	ZNF250	ZC3H12C
	TRIM2	FKTN					ELL2	NFIB	RDX
	SMAP1	RNF125					ERAP1	TEK	PAFAH1B2
	DLL1	FAM114A1					LNPEP	DCTN3	DDX6
	DCAF8	CHERP					FBXL17	TLN1	TRAPPC4
	BAHD1	MYC					MAN2A1	RNF38	HSPA8
	FAM104A	PTEN					APC	ANKRD18A	ZBTB44
	AGFG1	H19					DCP2	PTAR1	ERC1
	NPAT	SATB1					PGGT1B	TMEM2	ADIPOR2
	DAAM1	HOTAIR					FEM1C	GDA	CCND2
	RAD51B	HOXB1					PHAX	UBQLN1	NCAPD2
	FAM45A	STAT3					SLC12A2	PTPDC1	C1S
	LPGAT1	HIF1A					RAPGEF6	NCBP1	CD69
	ZNF609	DDX6					IRF1	ERP44	LRP6
	ZNF862	SPOCK1					SKP1	ABCA1	GPRC5A
	MIGA1	SP1					DDX46	SLC44A1	EPS8
	BMP3	PUM2					SMAD5	AKAP2	PPFIBP1
	EBF3	IGF1					SPOCK1	LPAR1	ARNTL2
	DSG1	S1PR1					UBE2D2	FBXW2	MRPS35
	UBB						DIAPH1	RABGAP1	CAPRIN2
	EOGT						YIPF5	NR6A1	CNTN1
	MFF						PRELID2	GAPVD1	TWF1
	NRBF2						LARP1	NUP188	SCAF11
	TANC2						CNOT8	TOR1A	SLC38A2
	ZCCHC14						RNF145	GPR107	DIP2B
	NFIA						PANK3	ABL1	SLC11A2
	ELK3						RANBP17	NACC2	SP1
	FSD1L						FBXW11	C9orf69	MAP3K12
	PPP6R2						ATP6V0E1	IDI1	ERBB3
	PHACTR2						KIAA1191	KLF6	ANKRD52
	CUL3						NSD1	GDI2	LRP1
	ZNF3						CANX	hsa_circ_001837	ARHGEF25
	ACBD3						MAML1	LOC439949	RASSF3
	WNT1						MGAT4B	ZEB1	DYRK2
	CREB5						CNOT6	hsa_circ_001552	KRR1
	CD2AP						WRNIP1	hsa_circ_000782	ZDHHC17
	SERBP1						RREB1	CCNY	ATP2B1
	NKAPD1						HIVEP1	ZNF25	ELK3
	TNRC6C						EDN1	RASGEF1A	HCFC2
	ZNF684						PHACTR1	TIMM23	C12orf75
	UBE2W						TBC1D7	NRBF2	CRY1
	SNPH						ATXN1	JMJD1C	GIT2
	TET3						KIF13A	HERC4	RNF10
	KLHL3						KDM1B	PSAP	MLEC
	ZNF555						CDKAL1	LIPA	CLIP1
	ALDH3A2						ANKS1A	HHEX	MPHOSPH9
	GPR65						SRPK1	CEP55	SBNO1
	PXK						CDKN1A	FAM178A	UBC
	MAT2B						NFYA	PSD	MPHOSPH8
	TSEN34						BYSL	NT5C2	SACS
	LRP4						UBR2	PRDX3	PAN3
	CMPK1						CNPY3	FAM175B	KATNAL1
	PXDN						XPO5	CTBP2	USPL1
	SMOC2						POLH	IFITM1	DCLK1
	RAB30						MCM3	TCONS_00063837_H19	DGKH
	TRIM23						FBXO9	TPP1	AKAP11
	NPTN						DST	EIF3F	ITM2B
	PXYLP1						FAM135A	TMEM9B	MYCBP2
	GMNC						KCNQ5	WEE1	MBNL2
	TMEM9B						TMEM30A	USP47	SUPT16H
	TTYH3						SENP6	PARVA	DAD1
	MED12L						PHIP	TEAD1	STRN3
	DEPDC1						NT5E	COPB1	HECTD1
	CHMP3						SNX14	B7H6	ARHGAP5
	KLF3						ZNF292	SPTY2D1	SPTSSA
	PDE3B						MDN1	NAV2	NEMF
	STK33						PNISR	MPPED2	RPS29
	ZFP91						PDSS2	PRRG4	MGAT2
	TMEM170B						CDK19	QSER1	FRMD6
	TENT5B						FYN	CSTF3	GMFB
	ADGRB3						KPNA5	hsa_circ_000533	ATG14
	PIGS						GJA1	CAPRIN1	NAA30
	MCTP1						NCOA7	NAT10	SIX4
	COX8C						ENPP1	ACCS	RDH11
	CEP120						TBPL1	ARHGAP1	ZFYVE26
	IGSF3						HBS1L	KBTBD4	SMOC1
	MOG						MAP3K5	MS4A1	MED6
	MASTL						NHSL1	TMEM179B	PSEN1
	MYT1L						HIVEP2	hsa_circ_0002791	JDP2
	IER3IP1						UTRN	hsa_circ_0003812	ATXN3
	SMAD4						STXBP5	hsa_circ_0006417	BTBD7
	ERC1						LRP11	hsa_circ_0007185	DICER1
	CIT						IPCEF1	hsa_circ_0005929	ATG2B
	CAMTA1						TIAM2	FOSL1	EML1
	CHIC1						ZDHHC14	CDK2AP2	DYNC1H1
	BHLHE40						WTAP	PPP6R3	TUBGCP5
	ARX						IGF2R	PGM2L1	NIPA1
	IKZF5						PDE10A	TAF1D	MTMR10
	SLC35D1						WDR27	CUL5	KLF13
	CHRM2						SUN1	ZC3H12C	IVD
	RASA1						DAGLB	RDX	INO80
	CPEB2						KDELR2	PAFAH1B2	MGA
	RAB9B						ZNF853	MLL	UBR1
	TSPOAP1						ZNF12	DDX6	TUBGCP4
	PELI1						ANKMY2	TRAPPC4	SPG11
	INHBB						SNX13	MIR100HG	DUT
	EFR3A						TWISTNB	HSPA8	TRPM7
	STEAP4						CCDC126	ZBTB44	TMOD3
	KIAA1217						DPY19L1P1	ERC1	RFX7
	LONRF1						AVL9	ADIPOR2	CLN6
	BTBD10						DPY19L1	CCND2	PML
	ATP6V0E1						NUDCD3	NCAPD2	CSK
	PTGES3						GRB10	C1S	PEAK1
	RASGEF1A						VOPP1	CLSTN3	AKAP13
	ZNF131						CCT6A	CD69	CCNF
	SUN2						ZNF107	LRP6	SRRM2
	PPP6R1						ZNF92	GPRC5A	TRAP1
	SLC12A5						CCT6P3	EPS8	CARHSP1
	LRRK2						KCTD7	PPFIBP1	ARL6IP1
	CLCN6						RABGEF1	ARNTL2	SMG1
	PCDH15						TYW1	MRPS35	ITPRIPL2
	ZHX1						CALN1	hsa_circ_001042	SLC7A5P2
	SESTD1						GTF2IRD2P1	KLHDC5	TNRC6A
	DGKH						STAG3L3	CAPRIN2	BOLA2
	ARID4B						CLIP2	LRRK2	SEZ6L2
	PLEKHF2						GTF2I	CNTN1	ALDOA
	ST8SIA3						BAZ1B	TWF1	TBC1D10B
	FLI1						RFC2	SCAF11	GPT2
	TNF						POM121C	SLC38A2	LONP2
	PTPRD						HIP1	ACCN2	CHD9
	SOX4						UPK3B	DIP2B	CPNE2
	DARS						SEMA3C	SLC11A2	RSPRY1
	SPIRE1						PCLO	SP1	CNOT1
	SPRED1						DMTF1	MAP3K12	DYNC1LI2
	SPOPL						ANKIB1	ERBB3	CBFB
	SNAP25						PEX1	ANKRD52	ATP6V0D1
	LIPA						PPP1R9A	LRP1	NFATC3
	MTMR9						LMTK2	hsa_circ_0027246	NOB1
	TMOD3						ARPC1A	ARHGEF25	PHLPP2
	ZIC5						TRIM4	RASSF3	AP1G1
	TCIM						POP7	DYRK2	RFWD3
	DIP2C						EPHB4	PTPRB	ZDHHC7
	BCO1						SERPINE1	KRR1	IRF8
	SNAP47						CUX1	ZDHHC17	ZCCHC14
	ATXN1						RELN	ATP2B1	SLC7A5
	RASSF2						PUS7	ELK3	ANKRD11
	ABCE1						MDFIC	HCFC2	DEF8
	HBP1						TES	C12orf75	SLC43A2
	NEUROD1						MET	CRY1	PAFAH1B1
	PIP4P1						CADPS2	GIT2	ZBTB4
	ZNF614						ZNF800	C12orf24	COX10
	RALBP1						GCC1	RNF10	PIGS
	ZFPM2						MKLN1	MLEC	KIAA0100
	FAM129C						CHCHD3	CLIP1	RAB34
	KRT23						SLC35B4	MPHOSPH9	FLOT2
	TAF4B						NUP205	SBNO1	TAOK1
	CPPED1						CREB3L2	UBC	ATAD5
	NMUR2						UBN2	POLE	LRRC37BP1
	SKP1						CASP2	MPHOSPH8	RHOT1
	KATNBL1						EZH2	LATS2	PSMD11
	RALA						FASTK	SACS	CDK5R1
	KCNJ10						INSIG1	PAN3	TOP2A
	QKI						RBM33	KATNAL1	NKIRAS2
	SATB2						UBE3C	USPL1	RAB5C
	TNRC6B						MTMR9	DCLK1	STAT3
	KMT2A						CTSB	SPG20	ATP6V0A1
	NR3C2						LONRF1	DGKH	WNT3
	MAP3K9						CNOT7	AKAP11	NPEPPS
	ZDHHC23						PSD3	ITM2B	HOXB3
	CMYA5						REEP4	MYCBP2	IGF2BP1
	B4GALT5						TNFRSF10B	MBNL2	ZNF652
	DHX8						DPYSL2	SUPT16H	DGKE
	ANKRD13C						SCARA3	hsa_circ_000586	AKAP1
	EXOC5						HMBOX1	RAB2B	DYNLL2
	PCDHB4						RBPMS	DAD1	TRIM37
	GGA1						WRN	IPO4	CLTC
	UNC13A						TACC1	STRN3	VMP1
	ARFGEF1						PLEKHA2	HECTD1	SMARCD2
	RUNX2						HGSNAT	ARHGAP5	NOL11
	ENDOD1						RB1CC1	SPTSSA	SRSF2
	DCP2						TCEA1	NEMF	TIMP2
	SCN3A						MYBL1	RPS29	RNF213
	SLC9A2						ARFGEF1	MGAT2	NPTX1
	TRERF1						SLCO5A1	FRMD6	SIRT7
	TESK2						WWP1	CNIH	MAFG
	ENAH						INTS8	GMFB	AFG3L2
	RUNDC1						TP53INP1	ATG14	ABHD3
	DAD1						PLEKHF2	NAA30	RBBP8
	GPR158						STK3	SIX4	DSG2
	LCLAT1						VPS13B	RDH11	SLC39A6
	MLLT10						SLC25A32	ZFYVE26	SYT4
	DLG2						RIMS2	SMOC1	IER3IP1
	TBC1D8						ZFPM2	MED6	SMAD4
	ZNF451						ANGPT1	PSEN1	ATP8B1
	USP6						TAF2	JDP2	ZCCHC2
	SOCS6						MYC	ATXN3	R3HDM4
	SNX27						PVT1	BTBD7	MEX3D
	RAB14						ASAP1	hsa_circ_000595	AP3D1
	ZNRF3						EFR3A	hsa_circ_000847	GADD45B
	OTX2						PTK2	DICER1	SLC44A2
	KCNK10						SLC45A4	ATG2B	BABAM1
	PDCD1LG2						PUF60	EML1	GDF15
	NEXMIF						GRINA	DYNC1H1	NR2C2AP
	LYRM9						TONSL	TUBGCP5	ZNF738
	MIER3						ZNF250	NIPA1	HNRNPL
	C12orf75						SMARCA2	MTMR10	AKT2
	SLF2						VLDLR	KLF13	ARHGAP35
	C1S						GLIS3	IVD	DHX34
	TOB2						SLC1A1	INO80	C19orf48
	CYLD						UHRF2	MGA	MYADM
	REEP1						PTPRD	TTBK2	PPP6R1
	FYCO1						NFIB	hsa_circ_000850	ZNF587
	CDADC1						ACER2	UBR1	ZNF417
	ENPP4						PLAA	TUBGCP4	TRIM28
	DIP2A						NFX1	CKMT1B	ITPA
	RLIM						DCTN3	CKMT1A	PRNP
	ZNF853						IL11RA	SPG11	PCNA
	SETD7						TLN1	DUT	BTBD3
	CTSK						GLIPR2	TRPM7	SNX5
	TRIM37						GNE	hsa_circ_001252	PYGB
	MREG						RNF38	TMOD3	ZNF337
	FAM43A						ZCCHC7	RFX7	PDRG1
	CLN6						PTAR1	CLN6	PHF20
	AFF1						GDA	PML	EPB41L1
	CEP55						PCSK5	CSK	BLCAP
	TP63						UBQLN1	PEAK1	SERINC3
	NAP1L3						IPPK	AKAP13	SDC4
	ARID5B						FANCC	LOC100507217	ELMO2
	EDA						NCBP1	CRAMP1L	STAU1
	FAM155B						ERP44	PKD1	B4GALT5
	ZFC3H1						INVS	CCNF	SALL4
	CCT6A						ABCA1	SRRM2	ZNF217
	ATP2B2						SLC44A1	TRAP1	STX16
	WRN						FKTN	CARHSP1	TCFL5
	BACH2						SNX30	ARL6IP1	URB1
	SEC23B						FKBP15	SMG1	TMEM50B
	LCOR						FBXW2	ITPRIPL2	TTC3
	MAPK10						MRRF	SLC7A5P2	BRWD1
	STARD13						RABGAP1	LOC100271836	HIRA
	ATG2B						NR6A1	TNRC6A	PI4KA
	IQGAP2						GAPVD1	LOC595101	PRR14L
	SC5D						MAPKAP1	BOLA2	GGA1
	ZEB1						NUP188	TCONS_l2_00010452	DDX17
	CC2D1B						TOR1A	SEZ6L2	CBY1
	CCDC88A						GPR107	ALDOA	POLDIP3
	GABRA3						ABL1	TBC1D10B	PPP6R2
	TP53INP1						VAV2	PRSS8	SRPX
	METTL4						NACC2	GPT2	TSPYL2
	SWSAP1						KLF6	LONP2	IL2RG
	RET						GDI2	CHD9	ACSL4
	ZC3H12C						THNSL1	CPNE2	OCRL
	RBM20						SVIL	RSPRY1	RAP2C
	ABCA1						ZEB1	CNOT1	MBNL3
	TGFB2						EPC1	DYNC1LI2	HPRT1
	CLUL1						CCNY	PDP2	MMGT1
	GLP2R						ZNF25	CBFB	RBMX
	MYLK4						RET	ATP6V0D1	MTMR1
	RBM17						SYT15	NFATC3	ZNF275
	CRCT1						TIMM23	NOB1	DKC1
	NRARP						RHOBTB1	FTSJD1
	E2F7						NRBF2	PHLPP2
	OCRL						JMJD1C	AP1G1
	FAM169A						HERC4	RFWD3
	KLHDC8A						CCAR1	ZDHHC7
	PRKAA2						CDH23	IRF8
	BOD1L2						PSAP	ZCCHC14
	SON						MICU1	SLC7A5
	MARK3						MCU	ANKRD11
	ARFIP1						USP54	FANCA
	TMEM63B						LIPA	DEF8
	GPATCH8						BTAF1	hsa_circ_001263
	PITPNM2						CPEB3	SLC43A2
	STK4						IDE	PAFAH1B1
	NME7						KIF11	ZBTB4
	PIANP						HHEX	COX10
	STIMATE						MYOF	PIGS
	CASP8						CEP55	KIAA0100
	GABRR1						TCTN3	RAB34
	KIAA0319L						LCOR	FLOT2
	TBPL1						RRP12	TAOK1
	SLC1A3						MMS19	ATAD5
	PRKACB						PI4K2A	LRRC37BP1
	ANKRD52						HOGA1	RHOT1
	FAM98A						BTRC	PSMD11
	ATF7						VTI1A	CDK5R1
	AFF3						PRDX3	TOP2A
	ESCO2						TACC2	NKIRAS2
	MAPK8						FAM53B	RAB5C
	TFB1M						ZRANB1	STAT3
	MBD4						CTBP2	ATP6V0A1
	NHSL1						DOCK1	WNT3
	GLYATL1						INPP5A	NPEPPS
	B4GALNT1						IFITM1	HOXB3
	NUP133						OSBPL5	IGF2BP1
	SLC6A4						HBE1	ZNF652
	SNAPIN						ILK	DGKE
	UXS1						TPP1	AKAP1
	POGZ						DCHS1	DYNLL2
	PROX1						EIF3F	TRIM37
	TXLNB						TUB	CLTC
	ETHE1						RPL27A	VMP1
	NOL4						TMEM9B	SMARCD2
	S1PR2						WEE1	NOL11
	STX16						USP47	KIAA0195
	VCPIP1						PARVA	SRSF2
	PTEN						TEAD1	TIMP2
	SLC12A7						COPB1	RNF213
	LZIC						GTF2H1	NPTX1
	SLC10A3						SPTY2D1	SIRT7
	UBE2D3						NAV2	MAFG
	MS4A7						METTL15	WDR45L
	SERPINE1						MPPED2	AFG3L2
	CADM2						PRRG4	ABHD3
	FAM135A						QSER1	RBBP8
	CNOT6L						CSTF3	DSG2
	ADRA1A						CAPRIN1	FAM59A
	MAP7D2						NAT10	SLC39A6
	NRP2						API5	SYT4
	BUB1B-PAK6						AMBRA1	IER3IP1
	IRF8						ARHGAP1	SMAD4
	F3						KBTBD4	ATP8B1
	CREB1						MS4A1	ZCCHC2
	FAM234A						GANAB	R3HDM4
	RAB5B						TMEM179B	MEX3D
	WRNIP1						NXF1	AP3D1
	CRISPLD1						SF1	GADD45B
	CA13						SYVN1	SLC44A2
	GRIN3A						FOSL1	CD97
	UBE2K						PC	BABAM1
	UGT8						CDK2AP2	GDF15
	DPP8						PPP6R3	NR2C2AP
	WNK3						NUMA1	ZNF738
	COA1						INPPL1	HNRNPL
	NAA30						CLPB	AKT2
	AP1G1						C2CD3	hsa_circ_001101
	TRIM4						PGM2L1	ARHGAP35
	ERBB3						RSF1	DHX34
	SMCR8						USP35	C19orf48
	WASL						PRSS23	MYADM
	E2F2						TAF1D	PPP6R1
	PDGFRA						MED17	ZNF587
	LNPEP						ENDOD1	ZNF417
	TGFBRAP1						CUL5	TRIM28
	NOX4						NPAT	ITPA
	SLC38A2						ATM	PRNP
	MAP7						ZC3H12C	PCNA
	PFN2						RDX	BTBD3
	MYLIP						NNMT	SNX5
	PFKFB3						PAFAH1B2	C20orf3
	PEX13						DDX6	PYGB
	GPCPD1						TRAPPC4	ZNF337
	MAP1B						NLRX1	PDRG1
	INTS6						HSPA8	PHF20
	CAMK2D						GRAMD1B	EPB41L1
	CFAP44						KIRREL3	KIAA0889
	KCNAB1						ZBTB44	BLCAP
	RASGRF2						KDM5A	SERINC3
	MYB						ERC1	SDC4
	CERCAM						ADIPOR2	ELMO2
	STN1						CCND2	STAU1
	NR2C2AP						NCAPD2	B4GALT5
	WNT2B						C1S	SALL4
	ANGEL2						CD163L1	ZNF217
	GZMK						SLC2A3	STX16
	CSF1						RIMKLB	SLMO2
	KMT5B						CD69	TCFL5
	RAB34						TAS2R43	URB1
	SIK1						PRH1-PRR4	TMEM50B
	DEDD						TAS2R30	TTC3
	FBXW11						LRP6	BRWD1
	SIK1B						GPRC5A	HIRA
	TYW1B						EPS8	PI4KA
	SGMS2						SLCO1C1	LOC648691
	ARHGAP24						SLCO1B3	ADRBK2
	NCOA1						SLCO1B1	PRR14L
	GAP43						ARNTL2	GGA1
	TNPO1						PPFIBP1	DDX17
	TYW1						MRPS35	CBY1
	TRPC5OS						CAPRIN2	POLDIP3
	USP32						DENND5B	LOC150381
	GABRA4						AMN1	PPP6R2
	MINDY2						CNTN1	SRPX
	PSTPIP2						TWF1	TSPYL2
	TFDP2						SCAF11	GNL3L
	VGLL3						SLC38A1	IL2RG
	UHRF2						SLC38A2	NGFRAP1
	PRKG1						ASB8	ACSL4
	ZFAT						KANSL2	LAMP2
	CDKL2						CCNT1	OCRL
	GDA						DDX23	RAP2C
	CPEB4						SPATS2	MBNL3
	LBR						FMNL3	HPRT1
	EPC1						DIP2B	MMGT1
	KIT						SLC11A2	RBMX
	CA8						SP1	MTMR1
	KATNAL1						PRR13	ZNF275
	KRT76						MAP3K12	DKC1
	NRG4						ATF7
	BBX						HOXC11
	KALRN						DNAJC14
	PDE4D						ERBB3
	EFNB2						ANKRD52
	LMTK2						CS
	DDX52						TIMELESS
	DCDC2						LRP1
	ZNF827						R3HDM2
	CDC5L						ARHGEF25
	LONP2						CTDSP2
	CCND3						RASSF3
	EFNA5						DYRK2
	NIPA1						KRR1
	UPK1B						ZDHHC17
	NBEA						ATP2B1
	SLC39A10						ELK3
	PTGFRN						APAF1
	TRIM3						HCFC2
	ITGA4						C12orf75
	EPB41L5						POLR3B
	HBS1L						CRY1
	UBN2						GIT2
	RBFOX2						PTPN11
	C14orf28						MED13L
	LARP4						VSIG10
	HADHB						RNF10
	RAN						MLEC
	PNRC1						CLIP1
	NAV2						PITPNM2
	MDGA2						MPHOSPH9
	HHEX						SBNO1
	ZNF559-ZNF177						ATP6V0A2
	ZNF177						UBC
	CCSER2						MPHOSPH8
	RPL36A						XPO4
	MAP3K14						ZDHHC20
	FAM107B						SACS
	NMNAT1						PAN3
	ATP11A						KATNAL1
	USP31						USPL1
	PRR14L						FRY
	PCGF5						N4BP2L2
	TIMP2						DCLK1
	RBM4						DGKH
	PI4KA						AKAP11
	USP47						COG3
	TSPAN3						LRCH1
	EIF2AK3						ITM2B
	FAM120B						RB1
	CDKL5						INTS6
	PHKA1						ALG11
	PLCL2						TDRD3
	DAPK1						TBC1D4
	MGST1						MYCBP2
	NPTX1						MBNL2
	TANC1						TMTC4
	HABP4						TPP2
	ZNF652						ARHGEF7
	PKHD1						TUBGCP3
	DENND2D						SUPT16H
	ZNF275						DAD1
	PLSCR4						AP1G2
	OSBP						STRN3
	ARHGEF12						HECTD1
	UCP3						ARHGAP5
	MAML3						SPTSSA
	RASL12						NEMF
	SAP18						RPS29
	SHLD2						MGAT2
	PDRG1						FRMD6
	CCDC137						GMFB
	IER5L						SAMD4A
	MXD1						SOCS4
	SMAD5						ATG14
	PRRG4						NAA30
	AMMECR1						DAAM1
	ANKRD28						SIX4
	HECTD1						ZBTB25
	TOM1L1						HSPA2
	CAST						GPHN
	KLF13						RDH11
	ARF4						ZFYVE26
	RABEPK						RAD51B
	HOXC8						SMOC1
	REPS2						MED6
	ZNF783						PSEN1
	GALNT13						PTGR2
	RCOR3						NEK9
	ZPLD1						JDP2
	ARMT1						IFT43
	SACM1L						TRIP11
	PRICKLE2						ATXN3
	SLC13A1						BTBD7
	STC1						UNC79
	CRY1						SERPINA11
	ZNF12						DICER1
	PAFAH1B1						GLRX5
	CANX						ATG2B
	KDM2B						EML1
	MTMR6						DYNC1H1
	SCML4						WDR20
	TARSL2						ADAM6
	UBE4B						LINC00221
	PTPRJ						LINC00226
	CCN3						HERC2P3
	COL19A1						TUBGCP5
	PBOV1						NIPA1
	EPHB4						HERC2P2
	ABCB5						GABRB3
	IKZF4						TJP1
	PRR13						MTMR10
	CERS3						KLF13
	RIMS1						OTUD7A
	GTPBP10						LPCAT4
	SLC46A1						PAK6
	DNM1L						IVD
	HOXA5						INO80
	TNFRSF1B						MGA
	FBXL18						STARD9
	HERC3						UBR1
	MYO1D						TUBGCP4
	WTAP						PDIA3
	TSHR						SPG11
	PPP6R3						DUT
	MMP10						FBN1
	CDV3						GABPB1
	PRR11						TRPM7
	PUF60						TMOD3
	C2CD5						MYO5A
	GRB10						RFX7
	ZNF648						VPS13C
	FBXO9						TPM1
	ZNF567						HERC1
	VPS37B						CSNK1G1
	TCF4						CLN6
	DMRT3						PML
	RELCH						CSK
	ARFGAP1						ULK3
	TGOLN2						NEIL1
	C5						SNUPN
	HEATR5A						NRG4
	VAMP1						PEAK1
	STOX2						AKAP13
	CNTNAP3B						SLCO3A1
	ULBP3						MRPL28
	PTPRM						C16orf91
	MACO1						CCNF
	NOCT						SRRM2
	CD47						TRAP1
	TENM1						CARHSP1
	SDR42E1						PARN
	SYN2						ABCC1
	MAML1						NOMO1
	SLC24A2						ARL6IP1
	SLC16A10						SMG1
	RNF103-CHMP3						ITPRIPL2
	BMPR1B						SLC7A5P2
	MEX3D						USP31
	GABPB2						UBFD1
	TTC14						TNRC6A
	BMP6						BOLA2
	ITPKB						SEZ6L2
	HOMER1						KCTD13
	GOLT1B						ALDOA
	WNT10A						TBC1D10B
	COX10						ORAI3
	IL6ST						GPT2
	C3orf35						ITFG1
	PLLP						LONP2
	MAVS						N4BP1
							BRD7
							CHD9
							LPCAT2
							SLC12A3
							NLRC5
							CPNE2
							RSPRY1
							CNOT1
							DYNC1LI2
							CBFB
							ATP6V0D1
							NFATC3
							NOB1
							PHLPP2
							AP1G1
							RFWD3
							WDR59
							CDYL2
							GAN
							ZDHHC7
							IRF8
							ZCCHC14
							SLC7A5
							PIEZO1
							ANKRD11
							SPG7
							DEF8
							INPP5K
							SLC43A2
							PAFAH1B1
							ANKFY1
							ZBTB4
							COX10
							TRPV2
							FLCN
							PIGS
							KIAA0100
							RAB34
							FLOT2
							TAOK1
							ATAD5
							SUZ12
							LRRC37BP1
							RAB11FIP4
							RHOT1
							PSMD11
							CDK5R1
							MYO1D
							GGNBP2
							STAC2
							TOP2A
							NKIRAS2
							RAB5C
							STAT3
							ATP6V0A1
							RUNDC1
							WNT3
							NPEPPS
							PNPO
							HOXB3
							IGF2BP1
							ZNF652
							DGKE
							AKAP1
							DYNLL2
							MTMR4
							TRIM37
							CLTC
							VMP1
							RPS6KB1
							USP32
							TANC2
							DCAF7
							SMARCD2
							PRKCA
							NOL11
							SOX9
							SRSF2
							TIMP2
							RNF213
							NPTX1
							SLC38A10
							NPLOC4
							MRPL12
							SIRT7
							MAFG
							CSNK1D
							AFG3L2
							CEP192
							ABHD3
							RBBP8
							DSG2
							GALNT1
							RPRD1A
							SLC39A6
							FHOD3
							SYT4
							PSTPIP2
							C18orf25
							IER3IP1
							SMAD4
							ATP8B1
							ZNF532
							ZCCHC2
							RTTN
							R3HDM4
							MEX3D
							AP3D1
							GADD45B
							PLIN3
							ZNF266
							ZNF561
							S1PR2
							ICAM1
							SLC44A2
							DNM2
							DOCK6
							ILVBL
							EPS15L1
							BABAM1
							SLC27A1
							GDF15
							UBA52
							NR2C2AP
							GATAD2A
							ZNF738
							ZNF792
							MAP4K1
							HNRNPL
							AKT2
							LTBP4
							DEDD2
							ARHGAP35
							DHX34
							C19orf48
							ZNF808
							ZNF468
							MYADM
							PPP6R1
							BRSK1
							ZNF784
							ZNF304
							ZNF749
							ZNF772
							ZNF671
							ZNF587
							ZNF417
							ZNF418
							ZNF8
							ZNF584
							TRIM28
							FASTKD5
							ITPA
							PRNP
							PCNA
							CRLS1
							BTBD3
							SNX5
							PYGB
							ZNF337
							PDRG1
							CBFA2T2
							CHMP4B
							ACSS2
							PHF20
							EPB41L1
							RBL1
							BLCAP
							RALGAPB
							ZHX3
							TOX2
							SERINC3
							SDC4
							ELMO2
							STAU1
							ZNFX1
							B4GALT5
							SALL4
							ZNF217
							PMEPA1
							VAPB
							STX16
							TAF4
							TCFL5
							USP25
							NCAM2
							LTN1
							URB1
							IFNAR2
							TMEM50B
							MIR802
							TTC3
							BRWD1
							ADARB1
							MICAL3
							HIRA
							PI4KA
							BCR
							CHEK2
							GAS2L1
							SFI1
							PRR14L
							DEPDC5
							FBXO7
							RBFOX2
							GGA1
							CSNK1E
							DDX17
							CBY1
							SYNGR1
							TNRC6B
							XPNPEP3
							RANGAP1
							POLDIP3
							TTLL12
							CELSR1
							PPP6R2
							ARSD
							NLGN4X
							SHROOM2
							FANCB
							RPS6KA3
							MBTPS2
							DMD
							SRPX
							MED14
							USP9X
							TBC1D25
							SUV39H1
							TSPYL2
							KDM5C
							PHF8
							EDA2R
							AR
							OPHN1
							KIF4A
							IL2RG
							ZMYM3
							ATP7A
							DIAPH2
							CENPI
							ACSL4
							ALG13
							XIAP
							OCRL
							SLC25A14
							RAP2C
							MBNL3
							HPRT1
							MMGT1
							RBMX
							ATP11C
							MTMR1
							CD99L2
							ZNF275
							DUSP9
							DKC1

## Sheet: Sheet6
Table S6 The druggable target genes of hsa-miR-130a-3p identified through the DGIdb database
gene	drug	regulatory approval	indication	interaction score
TNF	NERELIMOMAB	Not Approved		0.561331
TNF	CROMOLYN SODIUM	Approved		0.561331
TNF	PLACULUMAB	Not Approved		0.561331
TNF	METHYLENE BLUE	Not Approved		0.0623701
TNF	ALTEPLASE	Approved	Thrombolytic agent	0.0534601
TNF	CARBOPLATIN	Approved		0.0130542
TNF	GENTAMICIN	Approved		0.0488114
TNF	GOLIMUMAB	Approved	DMARD,antiinflammatory agent,Immunosuppressive Agents	2.24532
TNF	BUPIVACAINE	Approved	neuralgia,analgesic,local anestethic,Local,Anesthetics	0.066039
TNF	PENTOXIFYLLINE	Approved	for treatment of amyotrophic lateral sclerosis (ALS)	0.016038
TNF	BENZO[E]PYRENE	Not Approved		0.18711
TNF	THALIDOMIDE	Approved	antineoplastic agent	0.0455133
TNF	PYRAZINAMIDE	Approved		0.129538
TNF	GLIMEPIRIDE	Approved	antidiabetic	0.140333
TNF	OMEPRAZOLE	Approved	antiulcer agent,Proton pump inhibitor	0.0303422
TNF	LENERCEPT	Not Approved		0.561331
TNF	ADALIMUMAB	Approved	DMARD,antiinflammatory agent	0.0680401
TNF	PRAZOSIN HYDROCHLORIDE	Approved		0.112266
TNF	REMTOLUMAB	Not Approved		0.280666
TNF	MIDOSTAURIN	Approved	antineoplastic agent	0.0320761
TNF	LENABASUM	Not Approved		0.18711
TNF	MAGNESIUM SULFATE ANHYDROUS	Approved		0.280666
TNF	PICIBANIL	Not Approved		0.224532
TNF	FLUOCINOLONE ACETONIDE	Approved	glucocorticoid,antiinflammatory agent	0.224532
TNF	MILTEFOSINE	Approved		0.18711
TNF	HOMIDIUM BROMIDE	Not Approved		0.0193562
TNF	OZORALIZUMAB	Not Approved	DMARD,antiinflammatory agent	1.12266
TNF	PEGSUNERCEPT	Not Approved		1.12266
TNF	CERTOLIZUMAB PEGOL	Approved	DMARD,antiinflammatory agent	0.320761
TNF	THERAPEUTIC HORMONE	Not Approved		0.0255151
TNF	NAFAMOSTAT	Not Approved		0.0510301
TNF	FOLIC ACID	Approved		0.0467776
TNF	ABBV-257	Not Approved		0.280666
TNF	RISPERIDONE	Approved	Antipsychotic Agents,antipsychotic agent	0.0251342
TNF	COVA322	Not Approved		0.280666
TNF	HYDROXYCHLOROQUINE	Approved	antirheumatic agent	0.0623701
TNF	CERTOLIZUMAB	Not Approved		0.561331
TNF	AN0128	Not Approved		0.561331
TNF	5,7-DIHYDROXY-4-METHYLCOUMARIN	Not Approved		0.140333
TNF	SORAFENIB	Approved	antineoplastic agent	0.00976228
TNF	AFELIMOMAB	Not Approved		0.561331
TNF	PLACULUMAB	Not Approved	DMARD,antiinflammatory agent	1.12266
TNF	INFLIXIMAB	Approved	DMARD,antiinflammatory agent	0.0724298
TNF	DIDANOSINE	Approved		0.0801902
TNF	ISIS 104838	Not Approved	DMARD,antiinflammatory agent	0.561331
TNF	SOBLIDOTIN	Not Approved		0.066039
TNF	SPIRONOLACTONE	Approved	antihypertensive agent	0.0701664
TNF	MEROPENEM ANHYDROUS	Approved		1.12266
TNF	ETHAMBUTOL HYDROCHLORIDE	Approved		0.420998
TNF	MYCOPHENOLATE MOFETIL	Approved	immunosuppressant	0.0701664
TNF	MASOPROCOL	Approved	prostate cancer,antineoplastic agent	0.0238864
TNF	DERSALAZINE	Not Approved	for treatment of ulcerative colitis,antiinflammatory agent	0.140333
TNF	AVX-470	Not Approved	for treatment of ulcerative colitis	1.12266
TNF	AME-527	Not Approved	DMARD,antiinflammatory agent	0.561331
TNF	CYCLOSPORINE	Approved	immunosuppressant,opthalmological agent	0.0129042
TNF	ONERCEPT	Not Approved		0.561331
TNF	CYT007-TNFQB	Not Approved	antipsoriatic,antiinflammatory vaccine	0.561331
TNF	PROPYLTHIOURACIL	Approved	Antithyroid Agents	0.0561331
TNF	TIMOLOL MALEATE	Approved		0.374221
TNF	ABBV-3373	Not Approved		0.18711
TNF	METHIMAZOLE	Approved	Antithyroid Agents	0.0534601
TNF	PF-04236921	Not Approved	for treatment of Chron's disease,antiinflammatory agent	0.280666
TNF	LACTULOSE	Approved		0.280666
TNF	HALOFUGINONE	Not Approved	antineoplastic agent	0.18711
TNF	PROTON PUMP INHIBITOR	Not Approved		0.280666
TNF	MITOMYCIN C ANALOG KW-2149	Not Approved		1.12266
TNF	ATORVASTATIN CALCIUM TRIHYDRATE	Approved	anticholesterolaemic agent,antihypecholesterolemic agent	0.0306181
TNF	DIGOXIN	Approved	Anti-Arrhythmia Agents; Cardiotonic Agents	0.0165097
TNF	PROCARBAZINE HYDROCHLORIDE	Approved		0.561331
TNF	LAPACHONE	Not Approved		0.0431793
TNF	ORTATAXEL	Not Approved	antineoplastic agent	0.18711
TNF	IMMUNOSTIMULANT	Not Approved		1.12266
TNF	RABEPRAZOLE	Approved	Proton pump inhibitor	0.0431793
TNF	RIFAMPIN	Approved		0.0601426
TNF	PNEUMOCOCCAL POLYVALENT VACCINE	Not Approved		1.12266
TNF	CEFOTAXIME SODIUM	Approved		0.112266
TNF	ETANERCEPT	Approved	DMARD,antiinflammatory agent	0.0863586
TNF	AZ9773	Not Approved		0.561331
TNF	TETRANDRINE	Not Approved		0.374221
TNF	REMTOLUMAB	Not Approved		0.280666
TNF	CELASTROL	Not Approved		0.112266
TNF	LENALIDOMIDE	Approved	antineoplastic agent	0.0863586
TNF	HUANG LIAN	Not Approved		1.12266
TNF	ANESTHETIC AGENT	Not Approved		0.112266
TNF	STAVUDINE	Approved		0.0863586
TNF	CARBAMAZEPINE	Approved	for treatment of bipolar disorder	0.045823
TNF	AMPHOTERICIN B LIPOSOMAL	Approved		0.0431793
TNF	INSULIN, REGULAR, HUMAN	Approved	for treatment of diabetic foot ulcers,antidiabetic	0.0317735
TNF	BACILLUS CALMETTE-GUERIN ANTIGEN	Not Approved		0.0935552
TNF	RUTIN	Approved		0.112266
TNF	VITAMIN B6	Approved		0.18711
TNF	MIDAZOLAM HYDROCHLORIDE	Approved	Anesthesia; Hypnotics and Sedatives,Adjuvants	0.0311851
TNF	GEMCITABINE	Approved	antineoplastic agent	0.0122029
RACGAP1	CHEMBL:CHEMBL86464	Not Approved		0.0621474
RACGAP1	COUMESTROL	Not Approved		0.0745769
RACGAP1	CHEMBL:CHEMBL1534034	Not Approved		0.0745769
RACGAP1	AMINODIMETHOXYQUINAZOLINYLPIPERAZINE	Not Approved		0.124295
RACGAP1	DAIDZEIN	Not Approved		0.039251
RACGAP1	THUNBERGINOL A	Not Approved		0.24859
RACGAP1	CHEMBL:CHEMBL103583	Not Approved		0.0932211
RACGAP1	PINORESINOL	Not Approved		0.745769
RACGAP1	CHEMBL:CHEMBL429095	Not Approved		0.0149154
RACGAP1	3-O-METHYLQUERCETIN	Not Approved		0.0497179
RACGAP1	BENZIDINE	Not Approved		0.745769
RACGAP1	HARMOL	Not Approved		0.149154
RACGAP1	EPICATECHIN	Not Approved		0.0573668
RACGAP1	PHENOTHIAZINE	Not Approved		0.0466105
RACGAP1	CHEMBL:CHEMBL581044	Not Approved		0.0828632
RACGAP1	TOLONIUM CHLORIDE	Not Approved		0.0414316
RACGAP1	CHEMBL:CHEMBL1701915	Not Approved		0.106538
RACGAP1	VU0001171	Not Approved		0.149154
RACGAP1	CHEMBL:CHEMBL525103	Not Approved		0.0932211
RACGAP1	4-METHYLDAPHNETIN	Not Approved		0.149154
RACGAP1	HYDROXYSTILBAMIDINE ISETHIONATE	Approved		0.149154
RACGAP1	PROCHLORPERAZINE	Approved	antiemetic,antimigraine agent	0.0266346
RACGAP1	ISOORIENTIN	Not Approved		0.186442
RACGAP1	CETYLPYRIDINIUM BROMIDE	Not Approved		0.0573668
RACGAP1	CHEMBL:CHEMBL1173140	Not Approved		0.745769
RACGAP1	EQUILIN	Not Approved		0.186442
RACGAP1	PHENIDONE	Not Approved		0.745769
RACGAP1	IMINOSTILBENE	Not Approved		0.372884
RACGAP1	CHEMBL:CHEMBL398363	Not Approved		0.149154
RACGAP1	CHEMBL:CHEMBL1448793	Not Approved		0.0932211
RACGAP1	CHEMBL:CHEMBL590675	Not Approved		0.745769
RACGAP1	EUFLAVINE	Not Approved		0.0466105
RACGAP1	CHEMBL:CHEMBL515505	Not Approved		0.0324247
RACGAP1	6-HYDROXYMELATONIN	Not Approved		0.124295
RACGAP1	CHEMBL:CHEMBL596633	Not Approved		0.0677971
RACGAP1	KAEMPHEROL	Not Approved		0.0414316
RACGAP1	CHEMBL:CHEMBL1504679	Not Approved		0.0573668
RACGAP1	CHEMBL:CHEMBL526776	Not Approved		0.186442
RACGAP1	MITOXANTRONE HYDROCHLORIDE	Approved		0.0233053
RACGAP1	CHEMBL:CHEMBL498513	Not Approved		0.745769
RACGAP1	THUNBERGINOL B	Not Approved		0.0745769
RACGAP1	CHEMBL:CHEMBL95704	Not Approved		0.149154
RACGAP1	CHEMBL:CHEMBL328540	Not Approved		0.745769
RACGAP1	ORTHOTOLIDINE	Not Approved		0.186442
RACGAP1	CHEMBL:CHEMBL493863	Not Approved		0.0466105
RACGAP1	CHEMBL:CHEMBL375673	Not Approved		0.149154
RACGAP1	SULFURETIN	Not Approved		0.0466105
RACGAP1	CHEMBL:CHEMBL582503	Not Approved		0.24859
RACGAP1	CHEMBL:CHEMBL463783	Not Approved		0.0745769
RACGAP1	CHEMBL:CHEMBL2002487	Not Approved		0.0677971
RACGAP1	MITOXANTRONE	Approved	antineoplastic agent	0.0169493
RACGAP1	RALOXIFENE HYDROCHLORIDE	Approved	Hormone Replacement Agents	0.0149154
RACGAP1	PARAROSANILINE	Not Approved		0.0677971
RACGAP1	FAGARONINE	Not Approved		0.124295
RACGAP1	NANAOMYCIN	Not Approved		0.0573668
RACGAP1	DECYNIUM 22	Not Approved		0.0324247
RACGAP1	7-HYDROXYCHLORPROMAZINE	Not Approved		0.372884
RACGAP1	XAMOTEROL FUMARATE	Not Approved		0.745769
RACGAP1	CHEMBL:CHEMBL1310138	Not Approved		0.0677971
RACGAP1	CHEMBL:CHEMBL1173141	Not Approved		0.745769
RACGAP1	CHEMBL:CHEMBL1523215	Not Approved		0.186442
RACGAP1	CHEMBL:CHEMBL19954	Not Approved		0.0414316
RACGAP1	CHEMBL:CHEMBL535307	Not Approved		0.149154
RACGAP1	CHEMBL:CHEMBL68096	Not Approved		0.0828632
RACGAP1	CHEMBL:CHEMBL122355	Not Approved		0.106538
RACGAP1	METHACYCLINE HYDROCHLORIDE	Approved		0.0532692
RACGAP1	MORACIN M	Not Approved		0.24859
RACGAP1	CHEMBL:CHEMBL584458	Not Approved		0.0532692
RACGAP1	CHEMBL:CHEMBL1346025	Not Approved		0.24859
RACGAP1	4,4'-THIODIANILINE	Not Approved		0.372884
PRKAA1	GW441756X	Not Approved		0.025098
PRKAA1	PD-0166285	Not Approved		0.0313725
PRKAA1	CENISERTIB	Not Approved	antineoplastic agent	0.0138252
PRKAA1	CYC-116	Not Approved		0.0168182
PRKAA1	PENTOSTATIN	Approved	antineoplastic agent	1.08758
PRKAA1	PALBOCICLIB	Approved		0.0319876
PRKAA1	JNJ-7706621	Not Approved		0.0296612
PRKAA1	PF-562271	Not Approved		0.0151053
PRKAA1	TOZASERTIB	Not Approved	antineoplastic agent	0.0223475
PRKAA1	STREPTOZOCIN	Approved		0.0709291
PRKAA1	DOVITINIB	Not Approved	antineoplastic agent	0.0161522
PRKAA1	TYROSINE KINASE INHIBITOR	Not Approved		0.12549
PRKAA1	METFORMIN	Approved	antidiabetic	0.079579
PRKAA1	RG-1530	Not Approved		0.017355
PRKAA1	LY-2090314	Not Approved		0.062745
PRKAA1	ADENOSINE DEAMINASE INHIBITOR	Not Approved		1.63137
PRKAA1	SAPONARIN	Not Approved		0.466105
PRKAA1	CHEMBL:CHEMBL587615	Not Approved		3.26274
PRKAA1	CHEMBL:CHEMBL1997335	Not Approved		0.0388421
PRKAA1	ENTRECTINIB	Approved		0.0286205
PRKAA1	SIROLIMUS	Approved	for treatment of wet age-related macular degeneration,immunosuppressant	0.0562541
PRKAA1	ILORASERTIB	Not Approved		0.0140635
PRKAA1	TETRADECANOYLPHORBOL ACETATE	Not Approved		0.0709291
PRKAA1	CHEMBL:CHEMBL379975	Not Approved		0.0370766
PRKAA1	HESPERADIN	Not Approved		0.0407842
PRKAA1	PHENFORMIN	Approved	Hypoglycemic Agents	1.63137
PRKAA1	THYROXINE	Not Approved		0.271895
PRKAA1	ACADESINE	Not Approved		0.233053
PRKAA1	CHEMOPREVENTIVE AGENT	Not Approved		0.362526
PRKAA1	SOTRASTAURIN	Not Approved		0.0267437
PRKAA1	NVP-TAE684	Not Approved		0.0158385
PRKAA1	METFORMIN HYDROCHLORIDE	Approved		0.0291316
ZBTB4	VARENICLINE	Approved	smoking-cessation agent	10.4408
CDK19	PEXIDARTINIB	Approved		0.24859
CDK19	SNS-314	Not Approved	antineoplastic agent	0.0828632
CDK19	LINIFANIB	Not Approved	antineoplastic agent	0.0435032
CDK19	AT-7519	Not Approved		0.165726
CDK19	AZD5438	Not Approved		0.145011
CDK19	ALSTERPAULLONE	Not Approved		0.0669279
CDK19	RONICICLIB	Not Approved		0.124295
CDK19	PONATINIB	Approved	antineoplastic agent	0.133856
CDK19	TOZASERTIB	Not Approved	antineoplastic agent	0.0476747
CDK19	PHA-793887	Not Approved		0.165726
CDK19	JH-VIII-49	Not Approved		1.74013
CDK19	CORTISTATIN A	Not Approved		0.870063
CDK19	SORAFENIB	Approved	antineoplastic agent	0.0302631
CDK19	COMPOUND 51 [MALLINGER ET AL., 2016]	Not Approved		1.74013
CDK19	CCT251545	Not Approved		1.74013
SRSF2	CLK INHIBITOR CTX-712	Not Approved		26.1019
SRSF2	H3B-8800	Not Approved		6.52547
PPARG	METHOXYCHLOR	Not Approved		0.0835261
PPARG	CHEMBL:CHEMBL2208197	Not Approved		0.835261
PPARG	PROPYLPYRAZOLETRIOL	Not Approved		0.0348025
PPARG	LANIFIBRANOR	Not Approved		0.0696051
PPARG	PROPYLPARABEN	Approved		0.0835261
PPARG	ABIETIC ACID	Not Approved		0.27842
PPARG	KEPONE	Not Approved		0.0348025
PPARG	SPIRONOLACTONE	Approved	antihypertensive agent	0.0261019
PPARG	FLUOXASTROBIN	Not Approved		0.104408
PPARG	ROSIGLITAZONE MALEATE	Approved		0.13921
PPARG	CHEMBL:CHEMBL2178583	Not Approved		0.835261
PPARG	NAVEGLITAZAR	Not Approved	antidiabetic	0.41763
PPARG	CELECOXIB	Approved	NSAID	0.0124666
PPARG	SHINPTEROCARPIN	Not Approved		0.835261
PPARG	PSAMMAPLIN A	Not Approved		0.0642508
PPARG	TECNAZENE	Not Approved		0.41763
PPARG	MYCOPHENOLATE	Approved	immunosuppressant	0.0379664
PPARG	CHEMBL:CHEMBL1833984	Not Approved		0.835261
PPARG	IMIGLITAZAR	Not Approved		0.13921
PPARG	ROSIGLITAZONE	Approved	for treatment of Alzheimer's disease,antidiabetic	0.284748
PPARG	CLX-0921	Not Approved	antidiabetic	0.835261
PPARG	AVE0847	Not Approved		0.208815
PPARG	CHLORFENAPYR	Not Approved		0.104408
PPARG	PIOGLITAZONE HYDROCHLORIDE	Approved	antidiabetic	0.196532
PPARG	PROCHLORAZ	Not Approved		0.13921
PPARG	MESALAMINE	Approved	for treatment of ulcerative proctitis,for treatment of ulcerative colitis,antiinflammatory agent	0.0379664
PPARG	BEZAFIBRATE	Approved	antidiabetic	0.104408
PPARG	CHEMBL:CHEMBL312032	Not Approved		0.0379664
PPARG	ISOSILYBIN A	Not Approved		0.27842
PPARG	AMORFRUTIN A	Not Approved		0.208815
PPARG	NALED	Not Approved		0.104408
PPARG	TROGLITAZONE	Approved		0.0963762
PPARG	PROSTAGLANDIN D2	Not Approved		0.27842
PPARG	INT131	Not Approved		0.41763
PPARG	EFATUTAZONE HYDROCHLORIDE	Not Approved		0.41763
PPARG	FLUORODIFEN	Not Approved		0.13921
PPARG	FLUDIOXONIL	Not Approved		0.13921
PPARG	ESTRADIOL VALERATE	Approved	for treatment of menopausal symptoms,contraceptive,treatment for menopause,hormone replacement	0.00888575
PPARG	CHEMBL:CHEMBL166112	Not Approved		0.208815
PPARG	BENSULIDE	Not Approved		0.208815
PPARG	ECHINATIN	Not Approved		0.835261
PPARG	OMS405	Not Approved		0.41763
PPARG	BENZBROMARONE	Approved		0.0261019
PPARG	CHEMBL:CHEMBL2057864	Not Approved		0.835261
PPARG	DICLOFENAC SODIUM	Approved	for treatment of glaucoma,analgesic,NSAID	0.0245665
PPARG	SEIMATOPOLIDE A	Not Approved		0.835261
PPARG	ENOXOLONE	Not Approved		0.0835261
PPARG	GENTIAN VIOLET CATION	Approved		0.0219805
PPARG	RALOXIFENE HYDROCHLORIDE	Approved	Hormone Replacement Agents	0.00835261
PPARG	DIMETHENAMID	Not Approved		0.13921
PPARG	METHYLENE BLUE ANHYDROUS	Approved		0.0112873
PPARG	CHEMBL:CHEMBL184450	Not Approved		0.0298307
PPARG	SHINFLAVANONE	Not Approved		0.835261
PPARG	APIGENIN	Approved		0.0160627
PPARG	SAROGLITAZAR	Not Approved		0.208815
PPARG	GLABRONE	Not Approved		0.835261
PPARG	SULFASALAZINE	Approved	DMARD,antiinflammatory agent	0.0174013
PPARG	CHEMBL:CHEMBL1834951	Not Approved		0.835261
PPARG	MURAGLITAZAR	Not Approved	antidiabetic	0.13921
PPARG	MK-0767	Not Approved		0.208815
PPARG	AMG-131	Not Approved	antidiabetic	0.41763
PPARG	ALEGLITAZAR	Not Approved	cardiovascular agent	0.41763
PPARG	GW1929	Not Approved		0.0928068
PPARG	CHEMBL:CHEMBL599165	Not Approved		0.835261
PPARG	PHENOTHIAZINE	Not Approved		0.0261019
PPARG	OCHRATOXIN A	Not Approved		0.0464034
PPARG	DB959	Not Approved		0.208815
PPARG	BALSALAZIDE DISODIUM	Approved		0.104408
PPARG	ELATOSIDE D	Not Approved		0.835261
PPARG	ASPIRIN	Approved	NSAID	0.00938495
PPARG	LEVOTHYROXINE	Approved	hormone replacement	0.0261019
PPARG	PHENAMIPHOS	Not Approved		0.208815
PPARG	OLSALAZINE SODIUM	Approved		0.104408
PPARG	GANCAONIN L	Not Approved		0.835261
PPARG	TREPROSTINIL	Approved	Antihypertensive Agents; Antithrombotic Agents	0.0928068
PPARG	BARDOXOLONE METHYL	Not Approved		0.0522038
PPARG	LERIGLITAZONE	Not Approved		0.41763
PPARG	MITOGLITAZONE	Not Approved	antidiabetic	0.13921
PPARG	METHOTREXATE	Approved	DMARD	0.00379664
PPARG	TETRADECYLTHIOACETIC ACID	Not Approved		0.104408
PPARG	GLABROL	Not Approved		0.41763
PPARG	MK-0533	Not Approved		0.41763
PPARG	EFATUTAZONE	Not Approved		0.41763
PPARG	GLYBURIDE	Approved	Hypoglycemic Agents,antidiabetic	0.0288021
PPARG	KANZONOL X	Not Approved		0.835261
PPARG	SODELGLITAZAR	Not Approved		0.13921
PPARG	ALDICARB	Not Approved		0.13921
PPARG	CHEMBL:CHEMBL2178586	Not Approved		0.835261
PPARG	2-PHENYLPHENOL	Not Approved		0.0835261
PPARG	METFORMIN	Approved	antidiabetic	0.0203722
PPARG	LICOFLAVANONE A	Not Approved		0.835261
PPARG	CHEMBL:CHEMBL202243	Not Approved		0.835261
PPARG	CIGLITAZONE	Not Approved		0.238646
PPARG	FARGLITAZAR	Not Approved		0.104408
PPARG	ROTENONE	Not Approved		0.0298307
PPARG	PATULIN	Not Approved		0.0464034
PPARG	CHEMBL:CHEMBL2178596	Not Approved		0.835261
PPARG	GW501516	Not Approved	antidyslipidaemic agent	0.313223
PPARG	ATX08-001	Not Approved		0.41763
PPARG	NETOGLITAZONE	Not Approved		0.208815
PPARG	PHENOLPHTHALEIN	Approved		0.0522038
PPARG	EFATUTAZONE DIHYDROCHLORIDE	Not Approved	antineoplastic agent	0.41763
PPARG	IPRODIONE	Not Approved		0.41763
PPARG	9,10-PHENANTHRENEQUINONE	Not Approved		0.0160627
PPARG	HESPERETIN	Approved		0.0928068
PPARG	BALAGLITAZONE	Not Approved		0.41763
PPARG	DICHLOROPHEN	Not Approved		0.0232017
PPARG	RIVOGLITAZONE	Not Approved		0.41763
PPARG	INDEGLITAZAR	Not Approved		0.13921
PPARG	ETALOCIB	Not Approved		0.13921
PPARG	TESAGLITAZAR	Not Approved		0.208815
PPARG	METAGLIDASEN	Not Approved	antidiabetic	0.41763
PPARG	FENOFIBRIC ACID	Approved		0.313223
PPARG	BALSALAZIDE	Approved	antiinflammatory agent	0.104408
PPARG	CHEMBL:CHEMBL2208195	Not Approved		0.835261
PPARG	CHEMBL:CHEMBL2208196	Not Approved		0.835261
PPARG	GW7647	Not Approved		0.027842
PPARG	JB991	Not Approved	dermatologic agent,antiinflammatory agent	0.41763
PPARG	TRIFLOXYSTROBIN	Not Approved		0.13921
PPARG	KANZONOL W	Not Approved		0.835261
PPARG	E319	Not Approved		0.0379664
PPARG	ARHALOFENATE	Not Approved		0.208815
PPARG	CHIGLITAZAR	Not Approved		0.0835261
PPARG	OLANZAPINE	Approved	for treatment of bipolar disorder,antidepressant,antipsychotic agent	0.0109903
PPARG	MBX-2044	Not Approved	antidiabetic	0.835261
GJA1	SELENIUM	Approved		0.558329
GJA1	CARVEDILOL	Approved	cardiovascular agent,for treatment of congestive heart failure	0.365062
GJA1	PROPYLTHIOURACIL	Approved	Antithyroid Agents	0.47458
GJA1	BLEOMYCIN	Approved	antineoplastic agent	0.593225
GJA1	VITAMIN A	Approved		0.351541
GJA1	ATENOLOL	Approved	Anti-Arrhythmia Agents; Antihypertensive Agents	0.263656
GJA1	PROTEASOME INHIBITOR	Not Approved		0.47458
GJA1	LABETALOL	Approved	Antihypertensive Agents	0.527311
GJA1	PROTEASE INHIBITOR	Not Approved		0.47458
GJA1	ASCORBIC ACID	Approved		0.365062
GJA1	EPIGALLOCATECHIN GALLATE	Approved		0.558329
RPS6KA5	GW843682X	Not Approved		0.191223
RPS6KA5	HESPERADIN	Not Approved		0.186442
RPS6KA5	PHA-767491	Not Approved		0.112995
RPS6KA5	LINIFANIB	Not Approved	antineoplastic agent	0.0932211
RPS6KA5	GSK-269962A	Not Approved		0.169493
RPS6KA5	ILORASERTIB	Not Approved		0.0642904
RPS6KA5	DOVITINIB	Not Approved	antineoplastic agent	0.0738385
VPS37A	CETUXIMAB	Approved	antineoplastic agent	1.41091
HPRT1	MYCOPHENOLATE	Approved	immunosuppressant	1.18645
HPRT1	LAMIVUDINE	Approved		1.08758
HPRT1	NITROSOUREA COMPOUND	Not Approved		13.0509
HPRT1	MERCAPTOPURINE	Approved	Antineoplastic Agents	0.580042
DPYSL2	LACOSAMIDE	Approved	neuropathic pain,analgesic,anticonvulsant	0.200784
DPYSL2	DERAZANTINIB	Not Approved	antineoplastic agent	0.163137
DPYSL2	COMPOUND 29 [PMID: 36356320]	Not Approved		0.326274
DPYSL2	PEMIGATINIB	Approved		0.217516
DPYSL2	PD166285	Not Approved		0.186442
DPYSL2	PRN1371	Not Approved		0.186442
DPYSL2	CATEQUENTINIB	Not Approved		0.326274
DPYSL2	FUTIBATINIB	Approved		0.118645
DPYSL2	FANREGRATINIB	Not Approved		0.435032
DPYSL2	PAZOPANIB	Approved	antineoplastic agent	0.0228964
DPYSL2	COMPOUND 8I [PMID: 22765894]	Not Approved		0.108758
DPYSL2	LY2874455	Not Approved		0.186442
DPYSL2	BRIVANIB	Not Approved		0.0932211
DPYSL2	BLU-9931	Not Approved		0.326274
DPYSL2	COMPOUND 8H [PMID: 22765894]	Not Approved		0.118645
DPYSL2	LUCITANIB	Not Approved		0.0870063
DPYSL2	3-[(3-(2-CARBOXYETHYL)-4-METHYLPYRROL-2-YL)METHYLENE]-2-INDOLINONE	Not Approved		0.261019
DPYSL2	COMPOUND 7R [PMID: 26080733]	Not Approved		1.30509
DPYSL2	NINTEDANIB ESYLATE	Approved	antineoplastic agent	0.0522038
DPYSL2	SULFATINIB	Not Approved		0.186442
DPYSL2	TINENGOTINIB	Not Approved		0.186442
DPYSL2	SORAFENIB	Approved	antineoplastic agent	0.0113487
DPYSL2	ERDAFITINIB	Approved		0.100392
DPYSL2	PEXMETINIB	Not Approved	for treatment of myelodysplastic syndrome	0.0725053
DPYSL2	CEP-11981	Not Approved		0.0621474
DPYSL2	COMPOUND 7 [NGUYEN ET AL., 2023]	Not Approved		0.261019
DPYSL2	MK-2461	Not Approved		0.054379
DPYSL2	INFIGRATINIB	Approved		0.0483369
DPYSL2	ZOLIGRATINIB	Not Approved		0.261019
DPYSL2	SU-14813	Not Approved		0.261019
DPYSL2	ORANTINIB	Not Approved		0.100392
DPYSL2	TOCERANIB	Not Approved		0.435032
DPYSL2	SUNITINIB	Approved	antineoplastic agent	0.0271895
DPYSL2	COMPOUND 2C [PMID: 24900538]	Not Approved		0.130509
DPYSL2	SU-11652	Not Approved		0.326274
DPYSL2	SEGIGRATINIB	Not Approved		0.261019
DPYSL2	DOVITINIB	Not Approved	antineoplastic agent	0.0129217
DPYSL2	ROGARATINIB	Not Approved		0.186442
DPYSL2	FEXAGRATINIB	Not Approved		0.217516
DPYSL2	TASURGRATINIB	Not Approved		0.186442
DLG5	FLUOROURACIL	Approved		0.450033
DLG5	CAPECITABINE	Approved		1.0236
BMPR2	L-TRP-TRP-TRP	Not Approved		1.74013
BMPR2	L-PHE-PHE-PHE	Not Approved		8.70063
BMPR2	EPTOTERMIN ALFA	Approved		2.17516
BMPR2	DEXTROMETHORPHAN POLISTIREX	Approved	Antitussive Agents,analgesic,antitussive agent	0.54379
BMPR2	COHUMULONE	Not Approved		4.35032
BMPR2	DIBOTERMIN ALFA	Approved		1.45011
GRB10	NAVOXIMOD	Not Approved		13.0509
GRB10	LM10	Not Approved		26.1019
PDGFRA	IMATINIB	Approved	antineoplastic agent	0.273381
PDGFRA	TOVETUMAB	Not Approved		3.4232
PDGFRA	DASATINIB ANHYDROUS	Approved	antineoplastic agent	0.191429
PDGFRA	RIPRETINIB	Approved		0.51348
PDGFRA	SUNITINIB	Approved	antineoplastic agent	0.356583
PDGFRA	AST-487	Not Approved		0.0208732
PDGFRA	SORAFENIB	Approved	antineoplastic agent	0.0223252
PDGFRA	QUIZARTINIB	Approved	antineoplastic agent	0.0450421
PDGFRA	REGORAFENIB	Approved	antineoplastic agent	0.0778
PDGFRA	FAMITINIB	Not Approved		0.244514
PDGFRA	CRENOLANIB	Not Approved		1.08401
PDGFRA	BECAPLERMIN	Approved	for treatment of diabetic foot ulcers	0.8558
PDGFRA	MASITINIB	Approved	antineoplastic agent,DMARD,antiinflammatory agent	0.151024
PDGFRA	ENMD-2076	Not Approved	antineoplastic agent	0.0276065
PDGFRA	CEDIRANIB	Not Approved	antineoplastic agent	0.0305643
PDGFRA	ZM447439	Not Approved		0.0450421
PDGFRA	PAZOPANIB	Approved	antineoplastic agent	0.0900842
PDGFRA	X-82	Not Approved		0.34232
PDGFRA	SU-014813	Not Approved		0.122257
PDGFRA	LINIFANIB	Not Approved	antineoplastic agent	0.021395
PDGFRA	XL-999	Not Approved		0.0778
PDGFRA	VARGATEF	Not Approved		0.106975
PDGFRA	ILORASERTIB	Not Approved		0.0147552
PDGFRA	AMUVATINIB	Not Approved	antineoplastic agent	0.489029
PDGFRA	TANDUTINIB	Not Approved	antineoplastic agent	0.122257
PDGFRA	PONATINIB	Approved	antineoplastic agent	0.0987462
PDGFRA	AVAPRITINIB	Approved		0.68464
PDGFRA	OLARATUMAB	Approved	antineoplastic agent	2.1395
PDGFRA	NILOTINIB	Approved	antineoplastic agent	0.0534875
PDGFRA	MOTESANIB	Not Approved	antineoplastic agent	0.2334
PDGFRA	CYC-116	Not Approved		0.00882268
PDGFRA	MIDOSTAURIN	Approved	antineoplastic agent	0.0489029
PDGFRA	ORANTINIB	Not Approved		0.0658308
PDGFRA	CENISERTIB	Not Approved	antineoplastic agent	0.00725254
PDGFRA	TAMATINIB	Not Approved		0.0105654
PDGFRA	XL-820	Not Approved		0.285267
PDGFRA	CHEMBL:CHEMBL1997335	Not Approved		0.0203762
PDGFRA	RG-1530	Not Approved		0.00910426
PDGFRA	VATALANIB	Not Approved	antineoplastic agent	0.142633
PDGFRA	SERALUTINIB	Not Approved		0.142633
PDGFRA	PEGPLERANIB SODIUM	Not Approved	for treatment of age-related macular degeneration	0.142633
PDGFRA	TAK-593	Not Approved		0.17116
PDGFRA	DOVITINIB	Not Approved	antineoplastic agent	0.0254198
PDGFRA	ENMD-981693	Not Approved		0.0450421
PDGFRA	CP-547632	Not Approved		0.01945
PDGFRA	RAMUCIRUMAB	Approved	antineoplastic agent	0.285267
PDGFRA	MEPOLIZUMAB	Approved	antiasthmatic agent,antiinflammatory agent	0.285267
PDGFRA	RABEPRAZOLE	Approved	Proton pump inhibitor	0.0329154
PDGFRA	ROMIPLOSTIM	Approved	for treatment of thrombocytopenia	0.106975
PDGFRA	FORETINIB	Not Approved	antineoplastic agent	0.0450421
PDGFRA	NVP-TAE684	Not Approved		0.00830874
PDGFRA	PD-0166285	Not Approved		0.0164577
PDGFRA	AXITINIB	Approved	antineoplastic agent	0.0407524
PDGFRA	NINTEDANIB ESYLATE	Approved	antineoplastic agent	0.136928
PDGFRA	BARASERTIB-HQPA	Not Approved		0.0372087
PDGFRA	PP2	Not Approved		0.0285267
PDGFRA	LENVATINIB	Approved	antineoplastic agent	0.0450421
PDGFRA	XL820	Not Approved	antineoplastic agent	0.142633
PDGFRA	VANDETANIB	Approved	antineoplastic agent	0.0147552
PDGFRA	BARASERTIB	Not Approved		0.0658308
PDGFRA	TELATINIB	Not Approved	antineoplastic agent	0.122257
ACSL4	COMPOUND 19A [PMID: 21855335]	Not Approved		13.0509
ACSL4	TILFRINIB	Not Approved		26.1019
LDLR	HMG-COA REDUCTASE INHIBITOR	Not Approved		0.841997
LDLR	GLUCAGON (RDNA)	Approved	Antihypoglycemic Agents	0.306181
LDLR	ATENOLOL	Approved	Anti-Arrhythmia Agents; Antihypertensive Agents	0.140333
LDLR	VITAMIN A	Approved		0.12474
LDLR	COLESTIPOL HYDROCHLORIDE	Approved		3.36799
LDLR	HEPARIN CALCIUM	Approved		1.68399
LDLR	CHEMBL:CHEMBL233611	Not Approved		3.36799
LDLR	TRIBUTYRIN	Not Approved		0.841997
LDLR	RECOMBINANT TRANSFORMING GROWTH FACTOR	Not Approved		0.15309
LDLR	CHOLESTYRAMINE RESIN	Approved		1.12266
LDLR	GEMFIBROZIL	Approved	Antilipemic Agents	0.259076
LDLR	EPOETIN ALFA	Approved	for treatment of anemia,Antianemic Agents,for treatment of stroke,erythropoietic agent	0.0990584
LDLR	TETRACYCLINE	Approved		0.18711
LDLR	HALOPERIDOL DECANOATE	Approved	Antipsychotic Agents	0.0443156
LDLR	MIPOMERSEN	Approved	anticholesterolaemic agent	0.841997
LDLR	PHYTOESTROGEN	Not Approved		0.841997
LDLR	ANTIVIRAL AGENT	Not Approved		0.374221
LDLR	FAT EMULSION	Not Approved		1.68399
LDLR	VERAPAMIL	Approved	antihypertensive agent	0.0748442
LDLR	LOMITAPIDE MESYLATE	Approved	anticholesterolaemic agent	0.336799
LDLR	SOY PROTEIN ISOLATE	Not Approved		0.561331
LDLR	ANTIBIOTIC	Not Approved		0.198117
LDLR	BUTYRIC ACID	Not Approved		0.116137
LDLR	ACTH	Not Approved		0.561331
LDLR	ALIROCUMAB	Approved	anticholesterolaemic agent	0.561331
LDLR	INCLISIRAN	Approved		0.561331
LDLR	LOVASTATIN	Approved	anticholesterolaemic agent	0.0863586
LDLR	ACETYLCYSTEINE	Approved		0.224532
LDLR	ROSUVASTATIN	Approved	antihypecholesterolemic agent	0.0701664
LDLR	PRAVASTATIN SODIUM	Approved	anticholesterolaemic agent,antihypecholesterolemic agent	0.12474
LDLR	EVINACUMAB	Approved		0.841997
TGFBR1	4-(3-PYRIDIN-2-YL-1H-PYRAZOL-4-YL)QUINOLINE	Not Approved		2.98307
TGFBR1	VACTOSERTIB	Not Approved		7.45769
TGFBR1	LY-2382770	Not Approved		3.72884
TGFBR1	METELIMUMAB	Not Approved		3.72884
TGFBR1	HESPERADIN	Not Approved		0.186442
TGFBR1	TGFBETA INHIBITOR LY3200882	Not Approved		7.45769
TGFBR1	GALUNISERTIB	Not Approved		2.4859
ARHGAP12	METHYLPHENIDATE HYDROCHLORIDE	Approved	for treatment of ADHD	2.26973

## Sheet: Sheet7
Table S7 Bioinformatics-based prediction of hsa-miR-204-5p target genes and interacting lncRNAs and circRNAs
mRNA				LncRNA			circRNA
TargetScan8.0	miRDB	miRTarBase	TargetScan8.0|miRDB|miRTarBase	miRNet	ENCORI	miRNet|ENCORI	miRNet	ENCORI	miRNet|ENCORI
RAB22A	TCF12	MEIS1	RAB22A	CCNT2-AS1	AL592295.6	LINC01963	SKI	SKI	SKI
PHOX2B	SLC37A3	HOXA10	MAPRE2	HAGLR	MIR29B2CHG	SNHG4	TPRG1L	TPRG1L	TPRG1L
DRAP1	RAB22A	MCL1	SSRP1	TTN-AS1	CHROMR	EBLN3P	ICMT	KIF1B	KIF1B
COX5A	ANKRD13A	BCL2	SOX4	LINC01963	AC012513.3	KCNQ1OT1	NOL9	SPEN	SPEN
TPT1	HOOK3	TGFBR1	AP1S1	ACVR2B-AS1	LINC01963	SNHG1	DNAJC11	NECAP2	NECAP2
MAPRE2	ZCCHC24	TGFBR2	ALPL	PSMD6-AS2	AC005538.2	NEAT1	CAMTA1	KDM1A	KDM1A
FAM160A2	PTPRD	SNAI2	HMGA2	LINC01258	AC116049.1	MALAT1	RERE	HNRNPR	HNRNPR
C10orf11	C2orf68	MEIS2	SMOC1	CKMT2-AS1	AC093866.1	LINC00641	KIF1B	PITHD1	PITHD1
CAMK1	AP1S2	SNAI1	FOXC1	SNHG4	AC093297.2	OIP5-AS1	PGD	PNRC2	NUDC
VWA8	FBN2	SPDEF	SLC43A1	HCG11	SNHG4	DNAAF4-CCPG1	PEX14	hsa_circ_0052414	WASF2
UFD1L	CREB5	THRB	HCAR2	LINC00472	EBLN3P	NORAD	DHRS3	NUDC	SDC3
SMIM13	NBR1	CDX2	ANKRD13A	MAGI2-AS3	MIR600HG	MCM3AP-AS1	SPEN	WASF2	PTP4A2
EPHA7	NR3C1	AKAP1	EZR	LINC00689	KCNQ1OT1	XIST	NECAP2	SDC3	KHDRBS1
SRP19	SPRED1	AP1S1	ZCCHC24	EBLN3P	SNHG1		RCC2	PTP4A2	ZNF362
HSD17B2	HGSNAT	AP1S2	PPP3R1	C9orf106	NEAT1		MRTO4	KHDRBS1	THRAP3
SSRP1	MGAT3	ARHGAP29	COL5A3	ARRDC1-AS1	MALAT1		SH2D5	YARS	RLF
NDRG3	MLXIP	ATP2B1	AKAP2	KCNQ1OT1	AP001972.5		KDM1A	ZNF362	KIF2C
NRBF2	EXOC6B	BCL2L2	SIRT1	SNHG1	AP003119.3		LUZP1	hsa_circ_000836	DHCR24
EPHA5	ITPR1	BIRC2	IGFBP5	NEAT1	AC006511.5		HNRNPR	EIF2C1	AK4
SFXN2	FAM126A	CDH2	PALM2-AKAP2	MALAT1	LINC00641		PITHD1	THRAP3	DNAJB4
SDHAF1	EPHB6	COL5A3	BCL2L2	N4BP2L2-IT2	MEG3		NUDC	RLF	GPSM2
FGF20	SOX14	CXCL3	HOXC8	STARD13-IT1	OIP5-AS1		WASF2	KIF2C	RPRD2
SOX4	FRS2	EDEM1	EDEM1	LINC01232	DNAAF4-CCPG1		EPB41	TMEM48	MCL1
CTB-186H2.3	SOX11	EZR	FBN2	LINC00641	AC092127.1		SDC3	DHCR24	DENND4B
DVL3	PPM1K	FARP1	HMX1	DHRS4-AS1	AC145207.9		SNRNP40	AK4	C1orf43
AP2A2	VWA8	FZD1	JARID2	FAM30A	NORAD		PTP4A2	DNAJB4	SHC1
JRKL	B3GNT5	HAS2	ARHGAP29	OIP5-AS1	MCM3AP-AS1		KHDRBS1	LPHN2	ASH1L
AP1S1	DNAJC13	IL11	BCL2	GABPB1-AS1	XIST		HDAC1	GPSM2	ARHGEF2
ZNF521	RAB10	IL1B	AKAP1	DNAAF4-CCPG1	Z83843.1		AK2	hsa_circ_001839	MEF2D
RSPO4	EVC2	IL1RAP	BMPR1A	IQCH-AS1			ZNF362	RPRD2	NES
PIK3CB	SLC16A6	IL8	CCNT2	SP2-AS1			SFPQ	MCL1	DCAF8
ALPL	WWC3	ITGB3	ANGPTL2	LINC01977			MAP7D1	DENND4B	PFDN2
SF3B1	ACSL4	JARID2	SPOP	PTOV1-AS1			THRAP3	C1orf43	PRRC2C
CHD5	FOXC1	M6PR	SH3PXD2A	MZF1-AS1			MACF1	SHC1	FAM20B
HMGA2	RHOBTB3	MAPRE2	MEIS2	LINC00261			PPT1	ASH1L	LAMC1
ANKRD13C	MTMR7	MYOC	MBNL1	NORAD			RLF	YY1AP1	TPR
CHP1	TNRC6B	PLAT	ARAP2	MIR99AHG			HIVEP3	ARHGEF2	CDC73
HELLS	RSPO4	PLAUR	ATXN1	DSCAM-AS1			TIE1	MEF2D	CAMSAP2
ST7	SAMD5	RAB22A	TPPP	MCM3AP-AS1			ST3GAL3	NES	YOD1
SMOC1	XRN1	RAB40B	CDH2	ZNF674-AS1			KIF2C	SPTA1	RPS6KC1
C21orf33	RIMS2	SERINC3	ANKFY1	XIST			MAST2	IFI16	RAB3GAP2
SPRYD7	NCOA7	SERP1	IRF2BP2	FTX			EPS15	DCAF8	WDR26
PSME1	TMOD3	SERPINE1	RAB10				SCP2	PFDN2	ENAH
FOXC1	GCNT2	TCF12	ARNTL2				DHCR24	NDUFS2	TOMM20
DNAJC13	RIOK1	TCF4	RAB14				USP24	PRRC2C	NBAS
TTYH1	KLF12	FOXC1	CAPRIN1				ALG6	C1orf9	LCLAT1
DNM2	ACER3	MAP1LC3B	CREB1				JAK1	ZBTB37	BIRC6
SEC61A2	IL7R	CREB5	CDH11				AK4	FAM20B	MSH6
SLC43A1	PRRX1	ELOVL6	SHC1				LEPROT	LAMC1	XPO1
AC097381.1	KXD1	RUNX2	CACNA1C				DEPDC1	TPR	SERTAD2
CAMK2D	AP1S3	SOX4	HNRNPA2B1				LRRC40	CDC73	AAK1
TNRC6B	DLG5	EFNB2	ATP2B1				ZZZ3	CAMSAP2	MRPL19
AL033381.1	NAA40	ALPL	SGPL1				DNAJB4	MDM4	SNRNP200
FAM168B	SIRT1	SOST	LSAMP				GBP3	YOD1	COX5B
EFNB3	SEC24D	SPARC	FARP1				LRRC8C	PFKFB2	SH3RF3
MMGT1	ESRRG	AURKB	ELMSAN1				DR1	RPS6KC1	TMEM87B
SLC35B3	EBF2	CDC25B	SLC43A2				DNTTIP2	EPRS	PTPN18
HCAR2	CDK13	ARPC1B	ZBTB20				DPYD	RAB3GAP2	FAM168B
TMOD3	RPS6KA5	SHC1					DBT	MIA3	CXCR4
NOVA1	RNF170	HMGA2					VCAM1	WDR26	SPOPL
MOCS2	NBEA	FBN2					GPSM2	ENAH	ARL5A
TOX3	CNOT1	ERF					CELSR2	C1orf55	COBLL1
ACADL	PHOX2B	EFNB1					LRIF1	TOMM20	SCN9A
KXD1	ANGPT1	MMP3					MAGI3	AHCTF1	TTN
SASS6	FBXW7	CTSC					PHTF1	NBAS	NCKAP1
ANKRD13A	C9orf72	CDH11					VANGL1	APOB	ITGAV
TMBIM1	AP2A2	MMP9					TTF2	WDR43	SLC39A10
DPF1	PID1	ITGB4					MAN1A2	LCLAT1	SF3B1
VHL	DMTF1	HOXB7					NOTCH2	BIRC6	INO80D
ANGPT1	MMP16	BMP1					NBPF9	MSH6	LANCL1
RHOBTB1	SH3PXD2A	BPTF					NBPF10	XPO1	IGFBP5
RPA3-AS1	EPHA7	PRKAR1A					TXNIP	SERTAD2	ABCB6
CTNNBIP1	CPNE8	WNK3					PRKAB2	AAK1	ACSL3
EZR	ZC3H7A	ST3GAL1					BCL9	MRPL19	CUL3
SSR3	C20orf194	GIGYF1					PLEKHO1	SNRNP200	NCL
HSPH1	STXBP5	RPLP1					ANP32E	COX5B	SETD5
ETV3	BICC1	HSP90AA1					PRPF3	SH3RF3	EAF1
MLLT3	TGFBR2	CCNT2					RPRD2	TMEM87B	TBC1D5
NCOA7	SPRYD7	IPO7					ECM1	AMMECR1L	NKIRAS1
KHDRBS3	ZFP91	TEC					MCL1	PTPN18	NR1D2
ZCCHC24	ABRAXAS2	UTP14A					DENND4B	FAM168B	CRTAP
ACSL4	ACSM5	HACL1					CREB3L4	RAB3GAP1	UBP1
TMEM178B	NOP10	ENO1					C1orf43	CXCR4	GOLGA4
EPHB2	INPP4A	USP14					SHC1	SPOPL	NKTR
PRRX1	PRDM2	BRD2					ASH1L	ARL5A	SETD2
MTMR7	ARHGEF33	HIST2H4B					DAP3	COBLL1	MAP4
PRR11	SKI	CSDE1					ARHGEF2	SCN9A	SUCLG2
RAP2C	COX5A	RPL3					LMNA	ATP5G3	FOXP1
C16orf72	TMEM178B	BEX2					MEF2D	TTN	NFKBIZ
SGIP1	YPEL4	SMAD4					NES	NCKAP1	SEC61A1
PPP3R1	EPHB2	SIRT1					MRPL24	ITGAV	DNAJC13
SLC25A35	ADORA2A	NTRK2					DCAF8	SLC39A10	CDV3
NEUROG2	TRIM44	USP47					NCSTN	SF3B1	ANAPC13
RHOT1	M6PR	ANKRD13A					PFDN2	INO80D	MBNL1
JAK2	CCND2	CDC42					NOS1AP	C2orf67	SSR3
MARCH3	GLIS3	TMPRSS3					PRRC2C	LANCL1	PRKCI
ZNF48	CAMK1	CDH1					RC3H1	IGFBP5	SENP5
EAF1	HAS2	VIM					RABGAP1L	ABCB6	RPL35A
SDHD	SMIM13	SGPL1					RALGPS2	ACSL3	EVC
COL5A3	TPPP	SOWAHC					FAM20B	CUL3	DCAF16
NR4A2	DPF1	CDC23					CEP350	NCL	PGM2
SOX11	VAPB	SLC1A1					QSOX1	ARL4C	UGDH
SAMD12	WDR41	TXNIP					STX6	SUMF1	DCUN1D4
ISM1	ONECUT2	ITPR1					LAMC1	SETD5	UBA6
HAPLN1	RTKN2	ATXN1					RGL1	EAF1	AFF1
AKAP2	TTYH1	ARNTL2					HMCN1	TBC1D5	PPM1K
SIRT1	RELL1	MAFG					TPR	NKIRAS1	TSPAN5
ARX	EZR	HOXC8					CDC73	NR1D2	ADH5
IGFBP5	LIG3	ELMSAN1					ASPM	hsa_circ_000701	TET2
HGSNAT	DCUN1D3	PHF13					DENND1B	CRTAP	ELOVL6
TOMM70A	FRAS1	BDNF					CAMSAP2	UBP1	SEC24D
VAX2	SH3TC2	TRPM3					NAV1	PDCD6IP	TBC1D9
DNAJB4	SPOP	SIX1					IPO9	GOLGA4	OTUD4
ZNF654	INO80D	HMX1					PPP1R12B	NKTR	SPCS3
ELAVL3	MTMR6	MAP2K1					ATP2B4	SETD2	FAT1
PALM2-AKAP2	HYAL4	CACNA1C					ELK4	MAP4	CTNND2
FRS2	TAOK1	TSC22D2					EIF2D	TKT	TRIO
SLC16A6	UEVLD	LIPC					YOD1	SUCLG2	NIPBL
NSG1	PHF13	SOD2					INTS7	FOXP1	IL6ST
BCL2L2	BMPR1A	RACGAP1					RPS6KC1	hsa_circ_001418	PLK2
RSPO3	EVA1C	PLCXD3					CENPF	NFKBIZ	ENC1
NBR1	INTS2	SORCS2					IARS2	SEC61A1	MEF2C
CSRNP2	DNM2	IL1F10					RAB3GAP2	COPG	RHOBTB3
HOXC8	IPO8	BCAN					C1orf115	DNAJC13	ELL2
GCNT2	WDR76	ZDHHC20					BROX	CDV3	PJA2
EDEM1	BIRC2	TLK2					CAPN2	ANAPC13	FBN2
HCAR3	SF3B1	TMEFF2					FBXO28	MBNL1	AFF4
POU3F2	TOX3	ZNF576					WDR26	SSR3	CDC23
RNF217	TMEM64	OPN5					ENAH	PRKCI	KDM3B
RHOBTB3	C2orf76	EID2B					PARP1	TRA2B	SNHG4
FBN2	MAP1LC3B	SEZ6L					CDC42BPA	SENP5	TCERG1
LEPROT	SSRP1	MTA3					SNAP47	RPL35A	DPYSL3
ARCN1	CHD5	TPPP					TAF5L	EVC	SPARC
MANEAL	SEPT11	POU2F2					TTC13	DCAF16	LARP1
MCCD1	C2CD2	LSAMP					EGLN1	PGM2	PWWP2A
ATF2	FAM160A2	CCDC43					TOMM20	UGDH	STC2
FJX1	GDNF	ZYG11B					ARID4B	DCUN1D4	RMND5B
ARHGAP30	CCNT2	TBPL2					LYST	UBA6	MAML1
HMX1	EIF2AK3	ZFHX3					CHRM3	HNRPDL	SERPINB9
LRRC8D	THSD4	IKZF2					CEP170	AFF1	SERPINB6
TPRG1L	SCML2	ADAT2					CNST	hsa_circ_000009	ATXN1
RP11-366L20.2	PDCD6	RAB10					ASAP2	PPM1K	CAP2
ARHGAP10	RREB1	MIER3					RRM2	TSPAN5	FAM8A1
REEP1	PLXNA2	IGFBP5					HPCAL1	ADH5	E2F3
AGBL4	AFAP1	IRF2BP2					NBAS	TET2	HMGA1
PDE4A	TENT5A	XKR4					ITSN2	ELOVL6	XPO5
LMOD3	IKZF2	VAV3					RAB10	ANK2	TNFRSF21
AC026310.1	SOX4	CDH8					HADHA	SEC24D	ELOVL5
RTKN2	IST1	ZBTB22					SLC5A6	TBC1D9	DST
SLC39A11	DHH	ZWILCH					GPN1	OTUD4	COL12A1
TMEM64	SPRY3	FCRL4					YPEL5	SPCS3	TMEM30A
MTMR6	TFAP2A	SP1					LCLAT1	FAT1	UBE2J1
MEIS1	SHF	SH3PXD2A					BIRC6	ADCY2	CDK19
CCDC40	AQP11	BRD4					LTBP1	CTNND2	FYN
KLF12	TOMM70	TTC38					EIF2AK2	TRIO	SERINC1
CHN2	FARP1	ATP6AP1L					CEBPZ	NIPBL	PPIL4
PPM1K	VN1R1	CEP97					ATL2	hsa_circ_001425	AKAP12
ZBTB7C	PCYT1B	BCL7A					SRSF7	IL6ST	SYNE1
DR1	PPIC	CLUAP1					THADA	PLK2	TCP1
DMTF1	CRKL	ARSE					PRKCE	ENC1	IGF2R
EBF2	JARID2	DPF2					MSH2	MEF2C	PHF14
SLC25A24	JAK2	FSTL4					MSH6	RHOBTB3	FAM126A
GDNF	RUNX2	FEM1B					SPTBN1	ELL2	ANLN
STX12	ARCN1	LINC00598					MTIF2	PJA2	BAZ1B
JARID2	PIK3CB	SYT6					XPO1	FBN2	POM121C
FAM175B	ELAVL3	SPIB					WDPCP	AFF4	YWHAG
CLIP4	TMEM87A	SLC16A5					AFTPH	CDC23	CACNA2D1
NUAK1	NAA15	DPF3					SERTAD2	KDM3B	CDK6
KIAA2022	RASA3	C21orf62					SPRED2	hsa_circ_001423	COL1A2
ARHGAP29	ACADL	AP5B1					AAK1	SNHG4	BRI3
ESRRG	KHDRBS1	CHCHD5					PRADC1	TCERG1	TRIM4
DEDD2	SLC12A6	DNAJC30					ALMS1	DPYSL3	PILRB
MAFG	SOS1	TMEM156					AUP1	SPARC	SRPK2
PRRG1	ESCO2	RPP40					MRPL19	LARP1	SYPL1
NR3C2	SGIP1	HLA-DRB5					C2orf68	PWWP2A	MET
IPO8	SLC24A2	A1CF					MRPL35	STC2	SND1
DPYSL3	TMEM213	MKKS					RMND5A	FAF2	CREB3L2
FAM86B1	PTP4A1	CDC42EP4					EIF2AK3	RMND5B	LUC7L2
NCKAP1L	GET4	ZSCAN22					SNRNP200	MAML1	SLC37A3
MYO10	PLXDC2	C1orf64					SEMA4C	SERPINB9	RBM33
BCL2	HNRNPA2B1	ODF4					COX5B	SERPINB6	PPP2R2A
MGAT3	ZBTB7C	VN1R1					TMEM131	ATXN1	EXTL3
TFEC	MAPK9	GALNT10					TSGA10	CAP2	HOOK3
FAM46A	TMEM237	RNF122					C2orf15	FAM8A1	RB1CC1
FNIP1	ADCY6	CLNK					AFF3	E2F3	ASPH
CHST9	BIRC6	SLC39A11					NPAS2	hsa_circ_001177	TP53INP1
TFAM	PPARGC1A	SAMD5					MAP4K4	HMGA1	PTDSS1
NBEA	OPRM1	PDF					RGPD4	XPO5	RIMS2
GPR50	SPCS3	NUDT3					RANBP2	TNFRSF21	OXR1
TRIM41	IGFBP5	KCTD11					GCC2	hsa_circ_001713	TAF2
AKAP1	RHOT1	HRK					LIMS1	ELOVL5	TATDN1
ARL4C	ATF2	GTDC1					EDAR	DST	ASAP1
CORO1C	PRKRA	GAN					SH3RF3	hsa_circ_0076868	JAK2
ZDHHC14	MLLT3	GALNT1					RGPD6	hsa_circ_0076869	DNAJA1
AAED1	LRP2	DNAJC16					RGPD8	hsa_circ_0076870	SPIN1
SPRED1	TMEM263	CDH4					ANAPC1	hsa_circ_0076871	ABCA1
BMPR1A	ZNF423	CACNG8					TMEM87B	hsa_circ_0076872	GAPVD1
PHF20	CCDC144A	ARAP2					DDX18	COL12A1	ZBTB34
ARL8B	MAPRE2	ANGPTL2					ERCC3	TMEM30A	FUBP3
CCNT2	TRMT11	ABHD15					PTPN18	UBE2J1	PHPT1
SPRY3	ZNF521	PAQR7					FAM168B	LACE1	OPTN
GSG2	BEND6	BID					MGAT5	CDK19	PDSS1
SOWAHC	HAPLN1	PRDM2					CXCR4	FYN	NRP1
PRR15L	EFNB3	PRICKLE4					SPOPL	SERINC1	EIF4EBP2
SPARC	AP3M1	SMAD6					EPC2	GPR126	GHITM
C8orf86	ST7	SFT2D2					KIF5C	PPIL4	PANK1
CCDC6	PRAMEF18	ETF1					ARL5A	AKAP12	TNKS2
YARS	NOVA1	PLAG1					PKP4	SYNE1	HHEX
YWHAZ	EPHA5	AS3MT					TANC1	TCP1	LCOR
GMPS	RAB40B	ALDH1A2					BAZ2B	IGF2R	SCD
MALL	AK4	ZKSCAN4					COBLL1	PHF14	HIF1AN
SYNJ2BP	ARL8B	MICA					SCN9A	FAM126A	TAF5
VAPB	ZNF282	MARCH1					FASTKD1	ANLN	SHOC2
SCRT2	FAM168B	DCAF7					TLK1	hsa_circ_001947	EIF3A
MAP3K3	SAE1	PNRC1					DCAF17	BAZ1B	HTRA1
RUNX1T1	ZFHX3	EPHA4					CYBRD1	POM121C	OAT
FAM76A	YAE1	ARHGAP6					OLA1	YWHAG	MKI67
UBA2	FAN1	NFATC1					ATF2	CACNA2D1	MRPL17
NFIC	UBA6	SHOX2					PRKRA	CDK6	RPL27A
PCYT1B	BTBD1	TMTC2					PLEKHA3	COL1A2	IPO7
LIN28A	NAPG	GPR45					TTN	PEG10	WEE1
CRKL	HOXC8	ZBTB20					DNAJC10	BRI3	EIF4G2
GUCD1	GNRHR	GLP1R					NCKAP1	TRIM4	LGR4
ANGPTL2	KLHL29	CHRDL1					ITGAV	PILRB	TCP11L1
EFNA5	BCL9	POU2F1					COL5A2	SRPK2	CAPRIN1
NEK6	CELSR3	ATXN7					ANKAR	SYPL1	CKAP5
TMED7-TICAM2	GPC3	CCR5					HIBCH	MET	AHNAK
MRPL35	PTPRJ	B4GALNT3					SLC39A10	SND1	ATG2A
BCAP29	C16orf72	STC2					SF3B1	CREB3L2	KDM2A
METAP1	TFEC	KIAA1244					FAM117B	LUC7L2	PICALM
CCDC120	ELAVL2	TCF7L2					WDR12	SLC37A3	DYNC2H1
DGKG	UBA2	CHORDC1					ABI2	hsa_circ_002135	CADM1
UBP1	SCN2A	TOR1AIP1					INO80D	MLL3	ARHGEF12
EXOC6B	FUT9	CHCHD3					RPE	RBM33	ZBTB44
YIPF6	SASS6	SAMD1					LANCL1	PPP2R2A	ERC1
NR3C1	TMEM87B	KIAA0754					IKZF2	EXTL3	VWF
TAF5L	PDHX	XRRA1					MREG	AGPAT6	TPI1
ARHGEF33	NRBF2	PHKG1					IGFBP5	HOOK3	NECAP1
DCAF16	PRTG	MYOCD					TNS1	RB1CC1	PLEKHA5
BTBD7	MCOLN1	ABCC12					USP37	ASPH	PPFIBP1
SPOP	DYRK1A	WWC2					ABCB6	FAM164A	CNTN1
RSRC2	ADCY1	IQCE					ACSL3	TP53INP1	SLC38A1
SEPT11	AKAP1	C4orf3					FAM124B	PTDSS1	EIF4B
GTPBP2	HLTF	ZNF747					CUL3	RIMS2	SP1
DTX1	PERP	SPOP					COL4A3	OXR1	ERBB3
BNC2	DUSP14	SNX9					SP140L	TAF2	DCTN2
TICAM2	ESYT2	STEAP4					NCL	TATDN1	SRGAP1
CCSER1	SLC25A24	MAGEB4					COL6A3	ASAP1	FRS2
ARHGAP26	JPH3	SPNS1					SCLY	JAK2	ATP2B1
OGT	ZKSCAN2	ATF6B					UBE2F-SCLY	DNAJA1	TMPO
ELF2	TMEM108	INADL					ASB1	hsa_circ_001783	CORO1C
SH3PXD2A	RUBCN	DUSP10					HDAC4	C9orf41	PPP1CC
GNAQ	HNRNPUL1	PRSS38					SETD5	SPIN1	TBX3
PTPRD	RPL7L1	SH3BP5L					CAMK1	ABCA1	MED13L
ZNF23	GAN	CPT1B					TAMM41	AKAP2	TRIAP1
RPRD2	SEMG2	SLC22A6					EAF1	PALM2-AKAP2	CLIP1
DYNLL1	ANKRD13C	HLA-DRB1					TBC1D5	GAPVD1	LATS2
TLR6	FAM3B	ZNF705A					NKIRAS1	ZBTB34	UFM1
WEE1	YPEL2	ELP2					NR1D2	FUBP3	TPT1
MEIS2	IGF2R	MUC4					THRB	NACC2	ZC3H13
RELT	HGF	WDR3					CMC1	PHPT1	ANKRD10
TLK1	LATS1	C6orf132					STT3B	UPF2	LAMP1
KCND3	UBP1	ANKRD45					CRTAP	OPTN	SUPT16H
MBNL1	ATP8B1	HTR1F					UBP1	PDSS1	PSME1
TMEM181	ZBTB20	FBXO31					CLASP2	ZEB1	KHNYN
RREB1	CLIP4	TM4SF20					TRANK1	NRP1	HEATR5A
FBXO45	ISM1	AGAP1					GOLGA4	EIF4EBP2	SEC23A
ARAP2	NFATC3	GP2					CTDSPL	GHITM	STYX
XRN1	C17orf64	ZNF22					WDR48	PANK1	SAMD4A
ROR1	KCNA3	KLHL40					SLC25A38	TNKS2	SOCS4
ZNF660	CHP1	ZNF689					RPSA	HHEX	ZFYVE26
ZADH2	HCAR2	C17orf64					NKTR	LCOR	SMOC1
PRKCI	PTPRR	SLC27A2					ZNF35	SCD	RBM25
NCEH1	PCGF3	SH2D4A					KIAA1143	HIF1AN	PTGR2
BCL9	EEF1E1	GTF3C3					LIMD1	NT5C2	DYNC1H1
FBXO9	LARP4B	MRPS27					FYCO1	TAF5	MARK3
RALGPS2	THPO	BBS9					SETD2	SHOC2	KLC1
LRRC40	ALCAM	POP4					MAP4	hsa_circ_000101	GREM1
PPTC7	COG5	SEMA4G					SLC26A6	EIF3A	THBS1
ARL5A	MCCD1	UNC13D					CELSR3	HTRA1	EIF2AK4
ATXN1	MYH15	VASH1					SLC25A20	OAT	MAP1A
FRAS1	P2RX1	ZNF48					IMPDH2	ZRANB1	ZNF609
BARX2	ZNF629	ZNF398					ABHD14B	MKI67	UACA
TPPP	NTRK2	ZNF362					WDR82	MRPL17	THSD4
UBE2H	PDE1C	WWC3					GNL3	TUB	MPI
PALM2	RPS6KC1	WISP1					SFMBT1	RPL27A	COX5A
DLG5	STOX2	VASP					PXK	IPO7	PEAK1
GRIN2B	RPS6KA3	UFD1L					PTPRG	WEE1	BTBD1
TMEM255A	ZNF792	UBE2J1					PRICKLE2	EIF4G2	RNPS1
TRAM2	VGLL3	TTC39B					KBTBD8	B7H6	GLYR1
PLXDC2	FRY	TMEM236					SUCLG2	LGR4	ITPRIPL2
DCAF8	SNAP47	TIAF1					FOXP1	TCP11L1	FBXL19
C10orf12	FZD4	SYNGR1					GXYLT2	CAPRIN1	MT1X
MON2	GSTM3	SYAP1					VGLL3	CKAP5	HERPUD1
FBXW7	RERE	SRGAP1					RPL24	FADS1	CBFB
RIN3	STON2	SOS2					NFKBIZ	AHNAK	PHLPP2
SFMBT2	MEIS2	SMOC1					LRRC58	HNRNPUL2	GABARAPL2
CDH2	PEX19	SLC43A2					GOLGB1	HNRNPUL2-BSCL2	USP10
PCGF3	PHEX	SLC38A7					KPNA1	C11orf95	ZDHHC7
KHDRBS1	ASPH	SERPINC1					PARP14	ATG2A	ANKFY1
C20orf194	ENDOU	RORB					HEG1	B3GNT1	CTDNEP1
RNF24	DRAP1	RNMTL1					SLC12A8	KDM2A	COX10
RRM2	ZNF699	RBM27					SEC61A1	ARRB1	TRPV2
FAM117B	CCNY	RAB5B					RPN1	PICALM	SUZ12
ADAMTS9	CHN2	RAB14					TMCC1	C11orf75	NF1
HOOK3	SZRD1	RAB11FIP4					PIK3R4	hsa_circ_001720	RHOT1
P2RX7	BRWD1	PTPRT					DNAJC13	DYNC2H1	MSL1
ERGIC1	KMT5A	PPP3R1					CDV3	CADM1	CDC6
POLR2F	SLITRK4	PPP1CC					ANAPC13	MLL	STAT5B
GABBR2	ASXL3	PLCG1					PIK3CB	ARHGEF12	DHX8
HELZ	CDH4	PI4K2A					XRN1	ZBTB44	UBE2Z
BICC1	ACBD7	PALM2-AKAP2					HPS3	ERC1	IGF2BP1
PPARGC1A	LRIT3	PADI2					MBNL1	VWF	ZNF652
INSM1	KHDRBS3	ONECUT3					PLCH1	TPI1	AKAP1
HGF	CELF2	NPTX1					SSR3	NECAP1	SRSF1
ADCY6	GPATCH2L	NOTCH1					CCNL1	PLEKHA5	CLTC
SMARCA5	PIP4K2B	NGDN					GOLIM4	PPFIBP1	FTSJ3
EIF1	CDK14	MYRF					PHC3	C12orf35	HELZ
MPZ	DPP4	MYLK4					PRKCI	CNTN1	NPTX1
PLXNA2	SEC61A2	MEX3A					FNDC3B	SLC38A1	P4HB
IL6R	ANO6	MESDC1					NCEH1	MLL2	MAFG
NRG3	HCAR3	MDFI					TBL1XR1	EIF4B	USP14
BIRC6	TARDBP	MCTP1					ZMAT3	SP1	YES1
BHLHE22	FOSB	LRRC55					MCCC1	ERBB3	ANKRD12
RICTOR	TMEM156	KNTC1					LPP	DCTN2	MAPRE2
ZNF335	LPP	KIAA1462					CCDC50	SRGAP1	RPL17
FLT3	NKAPD1	KIAA1324L					OPA1	FRS2	ADNP2
ARL5B	RGL1	HNRNPA2B1					XXYLT1	ATP2B1	DOT1L
ZNRF3	ANGPTL1	HCAR2					CEP19	TMPO	CHAF1A
LEPREL1	CCDC120	G3BP2					SENP5	CORO1C	DNM2
GABRB3	RABGAP1L	FNBP1L					NCBP2	PPP1CC	DNAJB1
GGA2	UGDH	FAXC					RPL35A	C12orf51	MYO9B
SGCZ	PRDM1	FAM83F					MFSD10	TBX3	ZNF506
BCL11B	RASL10A	FAM167B					NOP14	MED13L	UBA2
SORT1	GMEB1	ENAH					HTT	TRIAP1	VASP
RASSF5	CAPRIN1	SRCAP					EVC	CLIP1	EHD2
PRMT6	ZFHX4	DNAJB5					WFS1	LATS2	RPL13A
DBH	TFAP2B	DENR					AFAP1	SACS	PPP2R1A
RCOR1	GPBP1L1	CD28					CLNK	UFM1	ZNF551
TET2	LSM5	CCDC93					RAB28	TPT1	ZNF776
SATB2	PRAMEF12	CAPRIN1					FBXL5	ZC3H13	ZNF544
ZBTB7A	ADRA1A	CAMK2G					DCAF16	PCDH9	TBC1D20
KIAA1324L	ACAT1	CACHD1					SLIT2	SLAIN1	CDC25B
ANKFY1	FAM155B	C12orf5					CCDC149	hsa_circ_000839	CDS2
RORB	FTSJ3	BZW1					RELL1	ANKRD10	ASXL1
AC068987.1	ZDHHC14	BMPR1A					PGM2	LAMP1	MAPRE1
FAM83F	FGD5	BLOC1S5					KLHL5	SUPT16H	RBM39
GXYLT2	TGFBRAP1	BACH2					RFC1	PSME1	TGM2
RABGAP1L	SLC25A35	ANKFY1					UGDH	KHNYN	PLCG1
IRF2BP2	AMOT	AMOTL2					PDS5A	HEATR5A	ZHX3
P4HB	ZNF605	ALDH6A1					SLC30A9	TCONS_00022478	SERINC3
GDF7	DYNC2H1	AKAP2					TEC	SEC23A	RAB22A
GET4	APH1B	AFF4					DCUN1D4	STYX	NRIP1
OPCML	C17orf58	ADCYAP1R1					FIP1L1	SAMD4A	NCAM2
ELAVL4	ZCCHC10	UGT2B28					PDGFRA	SOCS4	PDXK
GMEB1	PKHD1L1	ZNF623					UBA6	ZFYVE26	CRKL
RAB10	PTPRT	CCRL2					CNOT6L	DCAF5	CCDC117
B3GNT1	AFF1	AKAP13					MRPL1	SMOC1	NF2
ZNF282	SLC43A1	SERPINF2					FRAS1	RBM25	RBFOX2
THBS2	TSC1	TECPR2					AFF1	PTGR2	CDC42EP1
ARNTL2	CD200	NOX5					PPM1K	ZDHHC22	TNRC6B
BRD4	RAB14	SYNJ2BP					TSPAN5	CLMN	MAPK11
DNAJB1	ENTHD1	STRBP					ADH5	DYNC1H1	AP1S2
CAPN14	ARX	SLC39A9					TET2	MARK3	EIF2S3
RAB14	C10orf113	SH2B3					TBCK	KLC1	ZFX
INPP4A	ARHGAP26	PRLR					HADH	GABRB3	CASK
TNFRSF8	NR3C2	MYO18A					ELOVL6	GREM1	SLC35A2
MBTPS2	MON2	HCFC2					SEC24D	THBS1	PIM2
TGFBR1	MAGI1	FZD8					USP53	EIF2AK4	TAF1
GPM6A	HMCN2	AK2					CCNA2	CHP	ATRX
BRPF3	DCUN1D1	MBNL1					FAT4	MAP1A	ACSL4
GAPVD1	PALM2	AGO2					ELF2	ZNF609	UPF3B
TCF7L1	SSR3	ETV3					TBC1D9	UACA	RAP2C
ESR2	LRRC59	C11orf74					OTUD4	THSD4	MMGT1
TMEM164	ZEB1	LY6G6D					RPS3A	ARIH1	SLITRK4
GPT2	MBNL1	LY6G6F					SH3D19	hsa_circ_001066	HCFC1
TRIM44	RXFP1	NUDT7					ARFIP1	MPI	BRCC3
CAPRIN1	TP53INP1	MED8					MND1	COX5A
ZNF423	WDFY2	ASIC4					SH3RF1	PEAK1
SEC22C	MMGT1	ZNF385D					SPCS3	BTBD1
FUBP3	CREB1	NUPL2					FAT1	RNPS1
SLC38A9	SLC38A7	DHODH					CCDC127	GLYR1
MYT1L	FNIP1	ZBTB8B					PDCD6	ITPRIPL2
ARID3B	AEBP2	HARS					EXOC3	FBXL19
SNX18	AGPAT4	RBM48					TPPP	ZNF267
CDX2	COX10	ADORA3					BRD9	MT1X
SLC17A7	TANC2	HLCS					ADAMTS16	HERPUD1
DTX4	TMEM181	CD44					CCT5	CBFB
CNTNAP2	THRB	LRRC4					CTNND2	PHLPP2
NRP1	LAMP1	ADCY5					TRIO	GABARAPL2
SLITRK4	HS2ST1	ZBTB43					ZNF622	USP10
PPP6C	USP9Y	MRPS15					SUB1	ZDHHC7
SMC2	JRKL	LURAP1					SKP2	ANKFY1
DLG1	CCDC40	SEC31B					NIPBL	CTDNEP1
CDK13	UMAD1	ASGR1					WDR70	COX10
HSPA4L	RCOR1	ZCCHC24					OXCT1	NCOR1
DENR	RNLS	SLC43A1					C5orf51	TRPV2
ZCCHC11	GABBR2	KANSL1					IL6ST	MPRIP
ZC3H8	FBXO9	UCA1					GPBP1	KIAA0100
NOTCH2	TTC23	CREB1					PLK2	hsa_circ_001757
MIER3	CACNG2	IGFBP2					SREK1IP1	TAOK1
AAK1	SHC1	GDF7					SREK1	SUZ12
SMIM14	ZNF704	ATG3					PIK3R1	NF1
CTDSPL2	BIN1	IRF2					BDP1	RHOT1
GPBP1L1	NECTIN3	MALAT1					ENC1	MSL1
XKR7	POLA1	SIPA1L1					GFM2	CDC6
HDAC9	BPY2C	STAT3					HMGCR	STAT5B
PIP4K2B	C1orf185	HDAC2					F2R	DHX8
KANSL2	TUT4	HIP1					AP3B1	GJC1
INO80D	CAMK1D	DNM3OS					VCAN	UBE2Z
CELSR3	ARHGEF37	SSRP1					MEF2C	IGF2BP1
NOS1AP	HMX1						ARRDC3	ZNF652
SIM1	RELT						RHOBTB3	AKAP1
PPP1R9A	BPY2B						ELL2	SRSF1
AGO1	ZBTB7A						RGMB	CLTC
BNIP2	SLC17A7						CHD1	FTSJ3
THSD4	ROR1						PAM	HELZ
CREB1	DGKG						PJA2	NPTX1
LGR4	PFKFB2						EPB41L4A	P4HB
KLF3	OTUD7B						YTHDC2	MAFG
CDH11	NES						SNX2	CCDC57
AGO3	P3H2						PPIC	USP14
TTC28	SLC4A1AP						ZNF608	YES1
WDFY2	OGT						FBN2	SMCHD1
FAM86C1	PPP1R9A						FNIP1	EPB41L3
SYNCRIP	ZBTB34						AFF4	ANKRD12
SSBP3	BPY2						ZCCHC10	MAPRE2
TGOLN2	HSPH1						SKP1	HDHD2
ZFHX4	AMER1						SMAD5	RPL17
LARP4B	PRKCH						CDC23	NARS
PRPF38B	ARHGAP10						KDM3B	ADNP2
PLAA	ARMC8						ETF1	DOT1L
NMT1	GAPVD1						SNHG4	CHAF1A
WNT4	NUAK1						ANKHD1	hsa_circ_001940
FAM178A	UBN2						ANKHD1-EIF4EBP3	SLC44A2
SRPK2	AAK1						TMCO6	DNM2
CIAO1	CEACAM6						SH3RF2	DNAJB1
NPAS3	UNC5C						TCERG1	MYO9B
TAOK1	ZNF793						DPYSL3	hsa_circ_000267
C12orf5	KIAA1211						SLC26A2	ZNF506
MMAA	TRIM66						TCOF1	hsa_circ_0050270
BLOC1S5	AKIRIN1						SPARC	UBA2
ERBB2IP	RICTOR						GALNT10	VASP
DESI1	OPALIN						LARP1	EHD2
MLXIP	SELE						ADAM19	RPL13A
UBE2R2	VANGL1						THG1L	PPP2R1A
DTD2	HHEX						UBLCP1	ZNF551
SHC1	RHOBTB1						PWWP2A	ZNF776
IGF2BP3	SIX1						RANBP17	ZNF544
CACNA1C	MARCH3						FBXW11	TBC1D20
HNRNPA2B1	CSF2RB						STC2	CDC25B
ATP2B1	ATXN7						NSD1	CDS2
SP6	SLC12A7						GRK6	POLR3F
RPS6KC1	LYRM2						RMND5B	CD93
TRPS1	ANO5						MAML1	ASXL1
TFAP2A	METTL15						CNOT6	MAPRE1
SCML2	GOSR2						TRIM41	RBM39
WDFY3	GRPR						SERPINB9	hsa_circ_001733
HSPA13	SMOC1						SERPINB6	hsa_circ_001824
SLC4A8	NIPBL						CDYL	PHF20
SGPL1	CCDC103						RREB1	TGM2
DYNLL2	ATP2B1						RIOK1	PLCG1
SLC5A1	LRRC8D						NEDD9	ZHX3
FAT3	ATF6						ATXN1	SERINC3
TUB	ARNTL2						CAP2	RAB22A
NYAP2	DTX4						FAM8A1	SLMO2
NIPBL	POU3F2						KIF13A	DNAJC5
RAP1GAP2	EPHB1						E2F3	TCONS_l2_00017148
SLC4A4	TET2						CDKAL1	NRIP1
LSAMP	MRPS17						HMGN4	NCAM2
HMGCR	FOXL2NB						HMGA1	SLC5A3
ATXN7L1	CPD						UHRF1BP1	PDXK
RNF157	BORA						TAF11	LOC642852
RAB1A	BBS4						XPO5	UFD1L
LRP2	NRARP						POLH	CRKL
FANCB	MYO10						RUNX2	HIC2
CASP9	POLK						TNFRSF21	PPM1F
ZNF462	SMAP1						TRAM2	CCDC117
NFATC3	EFEMP2						LOC730101	NIPSNAP1
CTH	TRIM38						ELOVL5	NF2
NAV1	ZDHHC17						DST	DUSP18
RP11-796G6.2	FAM192A						MTO1	RBFOX2
PTPRG	DECR1						SLC17A5	CDC42EP1
CAMK1D	SELL						COL12A1	TNRC6B
DCP1A	ZNF335						TMEM30A	PPPDE2
SLC25A21	CCDC117						IRAK1BP1	MAPK11
DNMBP	HMGA2						PHIP	hsa_circ_0089761
NFIA	GDF6						IBTK	hsa_circ_0089763
SCN4A	TMEM50B						ZNF292	AP1S2
LIPH	KDM2A						ORC3	CTPS2
KCNA1	CUL3						RNGTT	EIF2S3
CSRNP3	FBXO40						UBE2J1	ZFX
MCC	LATS2						MDN1	CASK
PHF19	FAM200A						MMS22L	SLC35A2
UNC5B	PTPRC						ASCC3	PIM2
LRRC55	CEP68						HACE1	TAF1
ZEB1	USP28						SEC63	ATRX
KREMEN1	DVL3						CDK19	ACSL4
SLC39A14	BACE2						REV3L	UPF3B
NRARP	AHNAK						FYN	RAP2C
ZC3H4	PAIP2B						MARCKS	MMGT1
KLHL13	CCNJ						DCBLD1	SLITRK4
MBD1	ZCCHC9						SERINC1	HCFC1
XPO4	PRR11						NCOA7	BRCC3
ZNF148	WNK1						EPB41L2
RANBP2	HMGCR						MAP3K5
ALDH6A1	LIN7A						UTRN
BZW1	SELENOI						PPIL4
ISL2	PDE4A						LATS1
EIF4EBP2	ADGRL3						AKAP12
FARP1	XYLT1						SYNE1
TANC2	LNPK						IPCEF1
ATP8B1	IGFBPL1						SCAF8
BAZ2A	MPZL3						TIAM2
FAM86A	CSRNP2						ZDHHC14
KCTD20	NUDT7						TMEM181
BCL9L	KCTD1						EZR
GRAMD1B	GPM6A						TCP1
MYO1C	ABR						IGF2R
FAM107B	TRAM2						THBS2
IRF6	IL12RB2						SUN1
DYNC1LI2	ALPL						ZNF12
ELMSAN1	TRIP12						PMS2CL
PIK3C2B	SMC2						PHF14
CPEB4	GRAP2						ANKMY2
KMT2D	GTF3C1						SNX13
TRPC5	RBM15B						FAM126A
PHLPP2	DHX38						PLEKHA8
ITGA11	NOX4						LSM5
PRDM6	PPIL4						AVL9
AGAP2	EDEM1						DPY19L1
ESR1	RAB30						EEPD1
ODF3L2	NSMF						ANLN
ZNRF1	NMT1						INHBA
ELMOD3	CORO1C						STK17A
SIN3A	ANKS6						NUDCD3
LRRC58	SLITRK1						PPIA
FBXO41	SERINC3						GRB10
MAP1B	SLC39A9						VOPP1
GRAMD4	SDHAF1						MRPS17
LNPEP	CTDSPL						ZNF107
PAK3	PRDM8						KCTD7
MSL2	GRAMD1B						BAZ1B
CLCN5	POU2F1						STAG3L3
PTGFRN	SEC11C						CLIP2
MAPK1	SGCD						POM121C
ARHGAP5	ATRN						HIP1
FKBP15	CENPL						YWHAG
RERE	POGK						PHTF2
SOCS7	MAG						SEMA3C
GSPT1	SEMA5A						CACNA2D1
ANXA11	LRP6						CDK14
ADARB2	SEMA6A						AKAP9
ARRB1	TRERF1						KRIT1
GPRC5B	ZC4H2						CDK6
RBM7	ZNF713						COL1A2
SLC43A2	COL5A3						CASD1
NABP1	GRM1						BRI3
MBD5	ATXN1						ARPC1A
MYO18A	ASIC1						ARPC1B
RBM24	MEFV						PDAP1
CUL4B	KLLN						CPSF4
NXF1	ANKFY1						TRIM4
PTGIS	FGF18						PILRB
HAUS5	SOCS6						FIS1
GTDC1	ZNF155						RASA4
RAB33B	CTDSPL2						POLR2J2
NKRF	NDRG3						PSMC2
DNAL1	NEUROD1						SRPK2
CDYL2	TTC39B						SYPL1
FUT11	PDE3A						BCAP29
RIMKLA	NEXMIF						CBLL1
NFAT5	TAL1						MDFIC
AP5M1	VPS35						MET
TRIM71	STBD1						ST7
C6orf57	RAB33B						ZNF800
IGSF3	DDX3Y						GCC1
PIGV	ABHD13						SND1
CCPG1	SP6						EXOC4
LRRC8C	SLF2						CREB3L2
CCDC59	ESYT3						UBN2
ZFP62	RASSF4						LUC7L2
BMP2	GPR65						SLC37A3
ATG7	C11orf45						ZNF282
PLEKHG3	RETSAT						AGAP3
AHSA2	RANBP2						RBM33
FTO	KCNMA1						ESYT2
WNK1	NPTX1						RPL23AP53
NGDN	MAP1B						TNKS
ANKH	LRRC40						DLC1
COX15	MPZL1						PSD3
SCOC	BTBD7						SH2D4A
SOX14	BRPF3						DOCK5
SCO1	ANKRD10						PPP2R2A
FOXK2	CLMP						EXTL3
DDI2	CAMK2D						RAB11FIP1
ZBTB20	CERS6						ASH2L
DCC	HTT						PLEKHA2
DDX4	IL6R						AP3M2
AIP	TPT1						HOOK3
FZD8	CCPG1						RB1CC1
IL1RAPL1	PI4KB						CHD7
GATSL2	CLEC18A						ASPH
CD180	SETBP1						YTHDF3
FHL5	SLC22A6						ZFHX4
TG	SUB1						PAG1
SPCS1	ZMYND8						CPNE3
KCNK5	FGF5						MMP16
OSTF1	ZNF737						NBN
SMAD6	FAM47E-STBD1						DECR1
DDRGK1	FLVCR2						TP53INP1
LRP8	KLF3						PTDSS1
CPE	PLEKHM3						POP1
KCNC2	ZNF736						RRM2B
CIRH1A	PPP1CC						UBR5
	PROX1						RIMS2
	RAP1GAP2						OXR1
	UGT8						TAF2
	CHRDL1						MTBP
	SLA2						HAS2
	SLC35E4						C8orf76
	STYK1						TATDN1
	PALM2-AKAP2						SQLE
	LDLRAD4						PVT1
	PANK2						ASAP1
	BCL2						KHDRBS3
	AKAP2						FAM83H
	GUF1						KANK1
	RASSF5						SMARCA2
	SMIM7						RFX3
	FAM222B						SLC1A1
	SLC35B3						JAK2
	NXPH1						UHRF2
	ELL2						HAUS6
	GPR52						DENND4C
	MYCT1						C9orf72
	ARHGAP30						DDX58
	ST8SIA3						DNAJA1
	ANKRD17						NFX1
	RASSF10						NUDT2
	NEMP2						VCP
	PPM1E						TLN1
	PRAMEF19						GNE
	TRPM6						MELK
	SRP19						ZCCHC7
	PTPN1						ANKRD18A
	PSMC6						PTAR1
	ELMO1						SMC5
	RAP2C						PRUNE2
	IL11						NAA35
	CACNB4						SPIN1
	SLC19A2						SECISBP2
	MAPK1IP1L						NOL8
	PCMTD1						PHF2
	PWWP2A						TSTD2
	DNAJB5						NANS
	ROBO1						ERP44
	RRAGC						ABCA1
	AP3M2						CNTRL
	ATXN1L						MRRF
	ARHGAP11A						RABGAP1
	TCF4						PSMB7
	CD5						GAPVD1
	EVX1						MAPKAP1
	DCAF16						ZBTB43
	FBXO22						ZBTB34
	KIAA1755						FUBP3
	IRGQ						RAPGEF1
	CMKLR1						MED27
	SAMD12						SETX
	MAN1A2						UBAC1
	LCORL						PHPT1
	ELAVL4						LARP4B
	RGS7BP						OPTN
	UFD1						SEPHS1
	SRSF1						FRMD4A
	KLF11						PDSS1
	ZDHHC21						ANKRD26
	TNFRSF10D						MPP7
	AGBL4						CCDC7
	USP14						NRP1
	IRF6						CUL2
	RBM24						CCNY
	DSG3						RET
	SHE						ZNF22
	VSNL1						SYT15
	MICAL3						NCOA4
	PLCH1						A1CF
	SEPSECS						RHOBTB1
	PRKAB2						DDX21
	PHKB						SUPV3L1
	JPH2						HK1
	ATP10B						EIF4EBP2
	MRPL22						MICU1
	RBMX2						MCU
	MFSD11						AGAP5
	DENND5A						KAT6B
	XKR9						POLR3A
	DUSP16						ANXA11
	CYP20A1						GHITM
	RRS1						BMPR1A
	RNF217						GLUD1
	CSRNP3						PTEN
	BPIFC						PANK1
	GNAQ						KIF20B
	CLEC5A						TNKS2
	ACSM2B						BTAF1
	ARHGAP5						KIF11
	PLAA						HHEX
	GZF1						LCOR
	LOC389199						SCD
	DTX1						HIF1AN
	GAL3ST3						GBF1
	VAX2						TAF5
	PROSER1						SMC3
	ZNF224						SHOC2
	ERV3-1						PDZD8
	PIGM						EIF3A
	GPT2						TIAL1
	UBE2E1						HTRA1
	COX15						OAT
	KCNA1						FAM53B
	CCDC25						CTBP2
	ERBB2						MKI67
	ITPK1						PPP2R2D
	GALR1						BET1L
	GPATCH11						IFITM2
	CDK6						LSP1
	GLRB						STIM1
	ACSM2A						MRPL17
	ATP6V1FNB						RPL27A
	A1CF						IPO7
	GABRG2						WEE1
	DLGAP1						EIF4G2
	BNC2						PIK3C2A
	PAG1						ZDHHC13
	GYG2						LGR4
	RGS20						IMMP1L
	ATP8A1						TCP11L1
	WDFY3						CSTF3
	TXLNG						CAPRIN1
	SDHD						CD44
	CCNI2						LDLRAD3
	AP1S1						CKAP5
	CLCN5						NDUFS3
	EXOSC9						PTPMT1
	ZSWIM3						PTPRJ
	FAXC						SSRP1
	IQSEC1						SLC43A1
	SOCS4						DTX4
	MAP1LC3B2						PATL1
	TMPRSS15						TMEM138
	CD226						AHNAK
	TRIM13						STX5
	ZNF705A						ATG2A
	ZNF549						KDM2A
	UFL1						AIP
	MANEAL						MYEOV
	CDKL5						PPFIA1
	RBSN						POLD3
	TRIM48						XRRA1
	SYTL5						ACER3
	RNFT2						PICALM
	CYBB						PRSS23
	DSG1						EED
	NFAT5						ENDOD1
	DUSP19						MAML2
	TLR6						DCUN1D5
	SNRPB2						DYNC2H1
	GTF2H5						C11orf65
	GAS8						DLAT
	IL23A						CADM1
	SLC35A5						ARCN1
	CLCN4						DDX6
	MICU3						SLC37A4
	BCL11A						ARHGEF12
	BEGAIN						UBASH3B
	FAM227A						CHEK1
	MME						ZBTB44
	NIPSNAP3B						ADAMTS15
	REPS1						WNK1
	HS6ST3						RAD52
	FLRT2						ERC1
	ZBTB8OS						DCP1B
	FBXW11						CCND2
	KLHL13						VWF
	HNRNPA1						MRPL51
	TMEM255A						TPI1
	GOLGA6A						EMG1
	NXPH4						NECAP1
	PGAP1						TAS2R43
	B3GAT1						PRH1-PRR4
	AGK						TAS2R30
	MVB12B						ETV6
	KIAA1549						LRP6
	TRIM55						EPS8
	STXBP5L						PLEKHA5
	ILDR2						ITPR2
	LCOR						PPFIBP1
	CAVIN2						TMTC1
	GOLGA6B						DENND5B
	GXYLT2						CPNE8
	ARID3B						CNTN1
	NRG3						PPHLN1
	LSAMP						ARID2
	CDH11						SLC38A1
	ESR1						CCNT1
	GANAB						SPATS2
	TMEM127						SLC4A8
	LPAR1						EIF4B
	MAP3K13						RARG
	CPPED1						SP1
	ZNF286A						ATF7
	GID4						HNRNPA1
	BRCC3						ITGA5
	SLFN13						ERBB3
	KCNJ1						STAT2
	RPL36A						NACA
	ARAP2						R3HDM2
	CAV1						DCTN2
	GPR176						CTDSP2
	ABCB6						SRGAP1
	ZNF286B						MSRB3
	GREM1						FRS2
	SIX2						CNOT2
	NOTCH2						ZFC3H1
	RUSC1						ATP2B1
	OSGIN2						TMPO
	GBP3						UHRF1BP1L
	SEMA3E						SCYL2
	KCNJ14						UTP20
	TRIM71						HCFC2
	CREB3L2						TXNRD1
	FSHB						CORO1C
	XKR7						ANKRD13A
	ELMOD1						PPP1CC
	CHD7						SH2B3
	NSG1						OAS3
	POLR2F						TPCN1
	AFF3						TBX3
	TANC1						MED13L
	TCF7L1						TRIAP1
	BRF1						CAMKK2
	RSPO3						CLIP1
	EPB41L5						MPHOSPH9
	AHSA2P						POLE
	SGPL1						PGAM5
	DCAF8						GOLGA3
	POM121						MPHOSPH8
	RBFOX2						IFT88
	FAM177A1						XPO4
	DLG1						LATS2
	STEAP4						ZDHHC20
	EAF1						CENPJ
	PPDPFL						RPL21
	PDK3						GTF3A
	PRPH2						PAN3
	GUCA1B						N4BP2L2
	SP1						PDS5B
	PPCS						POSTN
	SOCS7						TRPC4
	CDH2						UFM1
	DEDD2						TPT1
	PSKH1						ZC3H13
	DPP9-AS1						SUCLA2
	ZNF578						FNDC3A
	DNAL1						SETDB2
	SLC38A9						KPNA3
	ERC2						TRIM13
	FLT1						BORA
	SNRK						DIS3
	TRPC1						LMO7
	AASDHPPT						MYCBP2
	GNAS						TGDS
	TNIK						GPR180
	DLG3						FARP1
	SUSD5						TM9SF2
	TMTC2						COL4A1
	BBS12						ANKRD10
	PSME1						LAMP1
	ZNF441						SUPT16H
	FAM117B						CHD8
	CWC22						PSME1
	C4orf46						RNF31
	HRH4						KHNYN
	POU2F2						HECTD1
	REL						HEATR5A
	IL1RAP						SEC23A
	MAN1C1						PNN
	ZNRF1						NEMF
	UGGT1						L2HGDH
	DBH						CDKL1
	KITLG						STYX
	MYORG						SAMD4A
	SGCZ						SOCS4
	STX18						FBXO34
	CYP27A1						ARID4A
	BCL2L2						SYNE2
	CD300LF						ZBTB25
	TPRG1L						FUT8
	MRPS34						MPP5
	MCL1						ATP6V1D
	SLC44A5						RDH11
	ZNF483						ZFYVE26
	HELZ						SLC39A9
	FAM122B						SMOC1
	ZNF691						SYNJ2BP
	CHORDC1						SIPA1L1
	UGT2B28						RBM25
	ANGPTL2						PSEN1
	RGS16						PTGR2
	C1orf43						YLPM1
	SLC17A5						TTLL5
	ARHGAP29						AHSA1
	IRAK3						FOXN3
	AMMECR1L						TDP1
	PLCXD3						PSMC1
	FAM86B1						CPSF2
	NAA60						UBR7
	GGA2						BTBD7
	LRIT2						DYNC1H1
	PRSS38						MARK3
	GALNT4						KLC1
	TMEM164						AHNAK2
	TLX2						OTUD7A
	OPHN1						GREM1
	ZCCHC14						NOP10
	CASK						THBS1
	GPR26						EIF2AK4
	FAM98B						BUB1B
	TUB						MGA
	MID2						VPS39
	POLH						LRRC57
	POC1B-GALNT4						CDAN1
	SLIT3						UBR1
	DCC						ADAL
	HS3ST3A1						TP53BP1
	TMEM239						MAP1A
	DHCR24						FRMD5
	LSM8						CTDSPL2
	CCND1						TMOD3
	IPO5						MAPK6
	WNT9B						MYO5C
	ARIH2						FAM214A
	SAMD4A						ZNF280D
	FUT10						ALDH1A2
	DMD						TLN2
	DAZL						RAB8B
	IL1RL1						CA12
	CNTNAP2						SNX1
	CDC25B						ZNF609
	ORAI2						PIAS1
	SLC9A7						UACA
	PEX5L						THSD4
	ATAD2B						ARID3B
	DOCK8						MPI
	PPP3R1						COX5A
	GUCY1A2						PEAK1
	PRUNE2						BTBD1
	LSMEM1						AKAP13
	NCBP3						AEN
	CRTAP						FANCI
	RANBP6						SLCO3A1
	TAF5						CHD2
	GOLGA6D						C16orf91
	PAQR8						TRAF7
	ERGIC1						RNPS1
	CASC4						MGRN1
	PDGFRB						GLYR1
	KSR2						MPV17L
	NOS1AP						ABCC1
	TTN						NOMO1
	GSPT1						FOPNL
	GPR6						ITPRIPL2
	CCR9						THUMPD1
	TMEM30A						SLC7A5P2
	NWD2						POLR3E
	WDR26						USP31
	BCL9L						RBBP6
	GATD3A						BOLA2
	CD93						ZNF48
	VEZT						FBXL19
	DLX6						GPT2
	IKZF5						N4BP1
	HECW1						CHD9
	ZNF544						RBL2
	PTAR1						MT1X
	CARTPT						HERPUD1
	WNT2						MMP15
	KBTBD13						CBFB
	ERBB3						NFATC3
	LILRB2						PDPR
	MAP4K4						PHLPP2
	TMBIM1						AP1G1
	CDC23						IST1
	GNA15						GLG1
	SEC22A						GABARAPL2
	MYSM1						GAN
	IL21R						USP10
	REEP1						ZDHHC7
	ATF7IP						MAP1LC3B
	PDIA3						ZCCHC14
	EMP1						ZC3H18
	SNX2						ANKRD11
	L3MBTL4						SPG7
	YTHDF3						GLOD4
	MPRIP						SERPINF2
	TENM1						SERPINF1
	GRPEL2						SMYD4
	NAV1						METTL16
	GTPBP2						ANKFY1
	PPP1R1C						CTDNEP1
	ATP6V1C1						CNTROB
	NFIA						MYH10
	ZNF367						MAP2K4
	FBXW2						COX10
	RALGPS2						ZNF286A
	ZDHHC20						TRPV2
	AMIGO1						FLII
	VAPA						ULK2
	FAM13C						SUPT6H
	TMED7-TICAM2						PHF12
	PCYOX1L						SSH2
	DIXDC1						GOSR1
	SLC4A8						ATAD5
	APH1A						SUZ12
	DIP2B						LRRC37BP1
	SRRD						NF1
	ANKRD12						RHOT1
	C3orf62						MYO1D
	TICAM2						TAF15
	ZNF652						ACACA
	CALML4						SYNRG
	SLC43A2						SOCS7
	NTNG1						MLLT6
	CLDN19						PIP4K2B
	CDADC1						MSL1
	PDPR						CASC3
	METAP1						WIPF2
	FNDC9						CDC6
	TBC1D9						TOP2A
	ELOVL6						ACLY
	PTPN4						STAT5B
	DCLK3						DHX8
	TNNI1						MPP2
	STARD13						ATXN7L3
	CACNA1C						WNT3
	VASH1						KPNB1
	DLG2						CBX1
	TP63						UBE2Z
	ELMSAN1						IGF2BP1
	NFIC						ZNF652
	ZNF451						PPP1R9B
	C11orf95						LRRC59
	GDA						LUC7L3
	TSPAN18						SPAG9
	MFSD6						MBTD1
	EGR1						STXBP4
	CFLAR						AKAP1
	MTCL1						SRSF1
	WNK3						TRIM37
	FAT3						CLTC
	NCR3LG1						PTRH2
	AFG1L						INTS2
	GLG1						TANC2
	CCDC50						DCAF7
	CTNNBIP1						FTSJ3
	GPR19						PRKCA
	CBFB						HELZ
	AKAIN1						BPTF
	HCN1						C17orf58
	KCNK6						C17orf80
	CEP85L						KCTD2
	C18orf32						TNRC6C
	PRKACB						EIF4A3
	MRVI1						RNF213
	HIC1						NPTX1
	GGT7						P4HB
	ANKRD33B						MAFG
	STX12						USP14
	NABP1						YES1
	ZNF76						LPIN2
	SH3GLB2						PTPRM
	MOCS2						ANKRD12
	IRF2BP2						NAPG
	TNFSF15						FAM210A
	ADAMTS9						ZNF519
	GLP1R						GREB1L
	NSL1						TTC39C
	MED29						SS18
	ELF2						MAPRE2
	GPR83						INO80C
	RBFA						GALNT1
	SS18						KIAA1328
	FER						SETBP1
	FAM8A1						RPL17
	ADAMTS5						SMAD4
	LEPROT						WDR7
	CXCL14						ZNF236
	MALL						ADNP2
	INSM1						POLR2E
	CDK1						DOT1L
	CCNT1						PIP5K1C
	EPS8						ZBTB7A
	DNMBP						CHAF1A
	ZBTB21						SAFB2
	PRKRIP1						ZNF562
	CDC7						ZNF561
	SRXN1						COL5A3
	GABRB3						DNMT1
	BDNF						ICAM1
	RPL17-C18orf32						DNM2
	ENAH						KANK2
	TMEM236						DNAJB1
							MYO9B
							UPF1
							HOMER3
							GATAD2A
							ZNF506
							ZNF738
							UBA2
							ZNF792
							DPF1
							ECH1
							MEGF8
							XRCC1
							CD3EAP
							VASP
							ARHGAP35
							ZC3H4
							EHD2
							RPL13A
							PPP2R1A
							ZNF581
							ZNF580
							ZNF551
							ZNF776
							ZNF586
							ZNF587
							ZNF544
							ZNF8
							TRIB3
							TBC1D20
							SNRPB
							NOP56
							ATRN
							CDC25B
							CDS2
							MCM8
							SNRPB2
							SNX5
							TM9SF4
							ASXL1
							MAPRE1
							PIGU
							RBM39
							EPB41L1
							MANBAL
							SRC
							TGM2
							RALGAPB
							PLCG1
							ZHX3
							CHD6
							SERINC3
							UBE2C
							ZNF335
							SLC2A10
							ZMYND8
							SULF2
							PTPN1
							SALL4
							ZNF217
							PMEPA1
							RAB22A
							VAPB
							DIDO1
							HSPA13
							NRIP1
							NCAM2
							TMEM50B
							MIR802
							HLCS
							TTC3
							HMGN1
							PDXK
							MICAL3
							CRKL
							PRAME
							IGLL5
							PITPNB
							TTC28
							CCDC117
							XBP1
							NF2
							MTMR3
							EIF4ENIF1
							PISD
							PRR14L
							RBFOX2
							APOL2
							CDC42EP1
							NPTXR
							MGAT3
							TNRC6B
							XPNPEP3
							PHF5A
							TCF20
							POLDIP3
							FBLN1
							TBC1D22A
							TRABD
							MAPK11
							WWC3
							AP1S2
							MAP7D2
							RPS6KA3
							MBTPS2
							SAT1
							EIF2S3
							ZFX
							PDK3
							POLA1
							TAB3
							XK
							CASK
							RP2
							HDAC6
							SLC35A2
							PIM2
							FAM120C
							GNL3L
							MED12
							TAF1
							ATRX
							MAGT1
							ACSL4
							AMOT
							KLHL13
							IL13RA1
							UPF3B
							THOC2
							RAP2C
							MMGT1
							SLITRK4
							SLC6A8
							HCFC1
							FAM50A
							UBL4A
							BRCC3
							DDX3Y
							NLGN4Y

## Sheet: Sheet8
Table S8 The druggable target genes of hsa-miR-204-5p identified through the DGIdb database
gene	drug	regulatory approval	indication	interaction score
CREB1	HONOKIOL	Not Approved		4.7458
CREB1	ZILEUTON	Approved	antiinflammatory agent	0.527311
CREB1	BW B70C	Not Approved		4.7458
CREB1	DEHYDRATED ALCOHOL	Approved		0.120147
CREB1	5-LOX INHIBITOR 2M [PMID: 30199704]	Not Approved		4.7458
CREB1	NICOTINE POLACRILEX	Approved	Central Nervous System Stimulants	0.206339
CREB1	PF-04191834	Not Approved		4.7458
CREB1	CJ13610	Not Approved		4.7458
CREB1	5-LOX ACTIVATING PROTEIN	Not Approved		4.7458
CREB1	LITHIUM	Approved		0.22599
CREB1	CITALOPRAM	Approved	antidepressant,Second-Generation,Antidepressive Agents	0.406783
COL5A3	COLLAGENASE CLOSTRIDIUM HISTOLYTICUM	Approved	for treatment of Dupuytren's contracture	0.932211
COL5A3	OCRIPLASMIN	Approved		0.686892
HCAR2	GSK256073	Not Approved		4.35032
HCAR2	MEPENZOLATE	Approved	Antispasmodics	2.90021
HCAR2	MK-0354	Not Approved		8.70063
HCAR2	NIACIN	Approved	substance abuse deterrant,antidyslipidaemic agent	2.4859
HCAR2	ACIFRAN	Not Approved		5.80042
HCAR2	SCH-900271	Not Approved		17.4013
HOXC8	JMS-053	Not Approved		52.2038
BCL2L2	CD2314	Not Approved		3.26274
BCL2L2	ALRT 1550	Not Approved		3.26274
BCL2L2	BORTEZOMIB	Approved	antineoplastic agent	0.153541
BCL2L2	ALL-TRANS-4-OXO-RETINOIC ACID	Not Approved		3.26274
BCL2L2	TRETINOIN	Approved	for treatment of acne	0.0717085
BCL2L2	OBATOCLAX MESYLATE	Not Approved		1.08758
BCL2L2	CLADRIBINE	Approved		0.870063
BCL2L2	NAVITOCLAX	Not Approved		0.815684
EZR	RO 31-8220	Not Approved		13.0509
EZR	TNF-ALPHA	Not Approved		2.17516
SGPL1	LX2931	Not Approved		26.1019
CDH2	METHOTREXATE	Approved	DMARD	0.316387
CDH2	ADH-1	Not Approved	antineoplastic agent	34.8025
CDH2	METHADONE HYDROCHLORIDE	Approved	Opioid; Antitussive Agents,Analgesics	1.0236
PPP3R1	CYCLOSPORINE	Approved	immunosuppressant,opthalmological agent	1.20009
SIRT1	CHEMBL:CHEMBL375563	Not Approved		0.720052
SIRT1	ALTISSIMACOUMARIN D	Not Approved		3.60026
SIRT1	GINSENOSIDE RG3	Not Approved		0.900065
SIRT1	EX-527	Not Approved		1.80013
SIRT1	ALTISSIMACOUMARIN C	Not Approved		3.60026
SIRT1	CHEMBL:CHEMBL200762	Not Approved		3.60026
SIRT1	SIRTINOL	Not Approved		3.60026
SIRT1	CHEMBL:CHEMBL254156	Not Approved		3.60026
SIRT1	SRT-2104	Not Approved		1.80013
SIRT1	ALTISSIMACOUMARIN F	Not Approved		3.60026
SIRT1	CHEMBL:CHEMBL1436543	Not Approved		1.80013
SIRT1	GINSENOSIDE RH1	Not Approved		3.60026
SIRT1	SRT-1720	Not Approved		2.7002
SIRT1	CHEMBL:CHEMBL372375	Not Approved		3.60026
SIRT1	NIACINAMIDE	Approved		1.20009
SIRT1	LAPACHONE	Not Approved	antineoplastic agent	0.900065
SIRT1	CHEMBL:CHEMBL255683	Not Approved		3.60026
SIRT1	RESVERATROL	Approved	antineoplastic agent,antidiabetic,for treatment of herpes simplex virus 1	0.146949
SIRT1	SALERMIDE	Not Approved		0.900065
SIRT1	PANOBINOSTAT	Approved	antineoplastic agent	0.0562541
SIRT1	SRT2104	Not Approved		0.900065
SIRT1	PSAMMAPLIN A	Not Approved		0.276943
SIRT1	SELISISTAT	Not Approved	for treatment of Huntington's disease	0.900065
SIRT1	SURAMIN	Not Approved		0.0947437
SIRT1	ALTISSIMACOUMARIN E	Not Approved		3.60026
SIRT1	CHEMBL:CHEMBL1945130	Not Approved		1.80013
SIRT1	GISENOSIDE RK1	Not Approved		3.60026
SIRT1	CAMBINOL	Not Approved		0.300022
SIRT1	CHEMBL:CHEMBL403308	Not Approved		3.60026
MBNL1	MITOXANTRONE	Approved	antineoplastic agent	0.0988708
MBNL1	CHEMBL:CHEMBL2374078	Not Approved		2.17516
MBNL1	RAMATROBAN	Approved		0.621474
MBNL1	LAPACHONE	Not Approved		0.16732
MBNL1	CHEMBL:CHEMBL600309	Not Approved		2.17516
MBNL1	EPINEPHRINE BITARTRATE	Approved		0.255901
MBNL1	CHEMBL:CHEMBL429095	Not Approved		0.0870063
MBNL1	LOMOFUNGIN	Not Approved		0.290021
MBNL1	MITOXANTRONE HYDROCHLORIDE	Approved		0.135947
MBNL1	NOREPINEPHRINE	Approved	Antihypotensive Agents; Vasoconstrictor Agents	0.135947
MBNL1	CHEMBL:CHEMBL588234	Not Approved		1.45011
MBNL1	AZELAIC ACID	Approved		4.35032
HNRNPA2B1	LOBELINE	Not Approved	for treatment of metamphetamine addicton	3.48025
HNRNPA2B1	STM2457	Not Approved		10.4408
HNRNPA2B1	STC-15	Not Approved		10.4408
HNRNPA2B1	WD6305	Not Approved		10.4408
HNRNPA2B1	UZH2	Not Approved		10.4408
BCL2	OXALIPLATIN	Approved		0.0502604
BCL2	POLATUZUMAB VEDOTIN	Approved		0.0335069
BCL2	METHYLPREDNISOLONE	Approved	Anti-Inflammatory Agents; Glucocorticoids	0.106105
BCL2	TESETAXEL	Not Approved	antineoplastic agent	0.318316
BCL2	MILATAXEL	Not Approved	antineoplastic agent	0.0374489
BCL2	NAVITOCLAX	Not Approved		0.198947
BCL2	PACLITAXEL	Approved	for treatment of peripheral arterial disease (PAD),DMARD,antiinflammatory agent,antineoplastic agent	0.0231502
BCL2	OBATOCLAX	Not Approved	antineoplastic agent	0.238737
BCL2	EPIDERMAL GROWTH FACTOR RECEPTOR TYROSINE KINASE INHIBITOR	Not Approved		0.141474
BCL2	RECOMBINANT TRANSFORMING GROWTH FACTOR-BETA 1	Not Approved		0.0606316
BCL2	RECOMBINANT INTERFERON	Not Approved		0.0652956
BCL2	DOLASTATIN 10	Not Approved		1.27326
BCL2	OBLIMERSEN	Not Approved	antineoplastic agent	1.9099
BCL2	FLOXURIDINE	Approved	antineoplastic agent	0.0909474
BCL2	VENETOCLAX	Approved		0.115751
BCL2	ANTI-CD19 CAR T CELLS AT101	Not Approved	antineoplastic agent	0.424421
BCL2	HYPERBARIC OXYGEN	Not Approved		0.381979
BCL2	EPIRUBICIN	Approved	Antineoplastic Agents	0.0353684
BCL2	PREGNANT MARE SERUM GONADOTROPIN	Not Approved		0.115751
BCL2	ETOPOSIDE	Approved	Antineoplastic Agents	0.0329292
BCL2	BORTEZOMIB	Approved	antineoplastic agent	0.00748978
BCL2	CARBOPLATIN	Approved		0.00740269
BCL2	DITIOCARB	Not Approved		0.318316
BCL2	ANG1005	Not Approved	antineoplastic agent	0.0374489
BCL2	ERYTHROMYCIN	Approved		0.0553593
BCL2	AI-850	Not Approved		0.318316
BCL2	ORTATAXEL	Not Approved	antineoplastic agent	0.212211
BCL2	AMINOLEVULINIC ACID	Not Approved		1.27326
BCL2	HEME	Not Approved		0.318316
BCL2	PROTUBOXEPIN A	Not Approved		0.636632
BCL2	RIBAVIRIN	Approved		0.0837673
BCL2	ALPHA-TOCOPHEROL	Not Approved		0.115751
BCL2	PENTOXIFYLLINE	Approved	for treatment of amyotrophic lateral sclerosis (ALS)	0.036379
BCL2	HYDROQUINONE	Approved		0.0748978
BCL2	C5A	Not Approved		0.181895
BCL2	CILENGITIDE	Not Approved	antineoplastic agent	0.254653
BCL2	ORAL CONTRACEPTIVE	Not Approved		0.115751
BCL2	TENIPOSIDE	Approved	Antineoplastic Agents	0.141474
BCL2	DIETHYLSTILBESTROL	Approved	Hormone Replacement Agents	0.0385837
BCL2	SAPONIN	Not Approved		0.254653
BCL2	SR9011	Not Approved		0.127326
BCL2	MASOPROCOL	Approved	prostate cancer,antineoplastic agent	0.0270907
BCL2	CISPLATIN	Approved		0.0173233
BCL2	BEAUVERICIN	Not Approved		1.27326
BCL2	TRETINOIN	Approved	for treatment of acne	0.0139919
BCL2	MUC-1 ANTIGEN	Not Approved		1.27326
BCL2	HYPOXANTHINE	Not Approved		0.424421
BCL2	NONSTEROIDAL ANTIINFLAMMATORY DRUG	Not Approved		0.0748978
BCL2	MICELLAR PACLITAXEL	Not Approved		1.27326
BCL2	PROTEASE INHIBITOR	Not Approved		0.0636632
BCL2	GAMMA-INTERFERON	Not Approved		0.141474
BCL2	SELENIUM	Approved		0.112347
BCL2	MITOXANTRONE	Approved	antineoplastic agent	0.0289378
BCL2	APRINOCARSEN	Not Approved		0.954948
BCL2	APG-2575	Not Approved		0.318316
BCL2	ESTRAMUSTINE	Approved		0.115751
BCL2	DOCETAXEL ANHYDROUS	Approved	antineoplastic agent	0.00767026
BCL2	MULTIDRUG RESISTANCE MODULATOR	Not Approved		0.636632
BCL2	PELCITOCLAX	Not Approved		0.318316
BCL2	ISOTRETINOIN	Approved	for treatment of acne	0.119368
BCL2	LYSOZYME	Not Approved		0.424421
BCL2	EDARAVONE	Approved		0.127326
BCL2	SR8278	Not Approved		0.636632
BCL2	FOSBRETABULIN DISODIUM	Not Approved		0.0748978
BCL2	GSK4112	Not Approved		0.212211
BCL2	VALPROIC ACID	Approved	Anticonvulsants,for treatment of basal cell carcinoma,anticonvulsant	0.022338
BCL2	TRAIL	Not Approved		0.127326
BCL2	VINCRISTINE	Approved	antineoplastic agent	0.00785965
BCL2	CAELYX	Not Approved		0.318316
BCL2	FAS LIGAND	Not Approved		0.106105
BCL2	OBATOCLAX MESYLATE	Not Approved		0.106105
BCL2	RECOMBINANT INTERLEUKIN	Not Approved		0.181895
BCL2	GOSSYPOL	Not Approved		0.0132632
BCL2	RALTITREXED	Not Approved		0.636632
BCL2	STREPTOZOCIN	Approved		0.0276796
BCL2	SR9009	Not Approved		0.212211
BCL2	4-PHENYLBUTYRIC ACID	Approved		0.0636632
BCL2	TAZAROTENE	Approved	for treatment of acne,antipsoriatic agent	0.115751
BCL2	BCL-2 INHIBITOR BCL201	Not Approved		0.318316
BCL2	ENDOTHELIN RECEPTOR ANTAGONIST	Not Approved		0.424421
BCL2	URSODIOL	Approved	for prevention of recurrence of colorectal polyps	0.079579
BCL2	DOXORUBICIN HYDROCHLORIDE	Approved	antineoplastic agent	0.00860313
ATP2B1	METHYLPREDNISOLONE	Approved	Anti-Inflammatory Agents; Glucocorticoids	0.0906316
ATP2B1	CHLORPROMAZINE	Approved		0.044091
ATP2B1	DAIDZEIN	Not Approved		0.407842
ATP2B1	LYSOPHOSPHATIDYLCHOLINE	Not Approved		0.407842
ATP2B1	GD3+	Not Approved		0.203921
ATP2B1	PB2+	Not Approved		0.326274
ATP2B1	ROSIGLITAZONE	Approved	for treatment of Alzheimer's disease,antidiabetic	0.0741531
ATP2B1	FLUFENAMIC ACID	Not Approved		0.0429308
ATP2B1	HC-070	Not Approved		0.815684
ATP2B1	PROGESTERONE	Approved	for reducing the risk of pre-term birth for women with short cervix a mid-pregnancy,for prevention of preterm delivery,for symptomatic treatment of menopausal symptoms,neuroprotectant for stroke victims	0.0276503
ATP2B1	BTD	Not Approved		1.63137
ATP2B1	CA2+	Not Approved		0.0407842
ATP2B1	SKF96365	Not Approved		0.271895
ATP2B1	ML204	Not Approved		0.815684
ATP2B1	AM237	Not Approved		1.63137
ATP2B1	GENISTEIN	Approved		0.028127
ATP2B1	ANTIHYPERTENSIVE AGENT	Not Approved		0.407842
ATP2B1	GSMTX-4	Not Approved		0.54379
ATP2B1	M084	Not Approved		0.815684
ATP2B1	LA3+	Not Approved		0.148306
ATP2B1	BTP2	Not Approved		0.54379
ATP2B1	AC1903	Not Approved		1.63137
ATP2B1	PICO145	Not Approved		0.815684
ATP2B1	2-APB	Not Approved		0.101961
ATP2B1	(-)-ENGLERIN A	Not Approved		0.815684
ATP2B1	RILUZOLE	Approved	for treatment of ALS	0.0709291
ATP2B1	KB-R7943	Not Approved		0.54379
ATP2B1	CLEMIZOLE	Not Approved		0.407842
ATP2B1	TONANTZITLOLONE	Not Approved		0.815684
ATP2B1	GFB-8438	Not Approved		1.63137
ATP2B1	GALANGIN	Not Approved		0.203921
ATP2B1	AM12	Not Approved		1.63137
ALPL	DIHYDRODAPHNODORIN B	Not Approved		0.233053
ALPL	MARIDEBART CAFRAGLUTIDE	Not Approved		0.466105
ALPL	TYRPHOSTIN 23	Not Approved		0.044391
ALPL	CHEMBL:CHEMBL1731432	Not Approved		0.466105
ALPL	PEPTIDE 5 [PMID: 28562585]	Not Approved		0.932211
ALPL	T-0632	Not Approved		0.932211
ALPL	PYROGALLOL RED	Not Approved		0.0372884
ALPL	[125I]GLP-1-(7-37) (HUMAN)	Not Approved		0.932211
ALPL	ADALIMUMAB	Approved	DMARD,antiinflammatory agent	0.0564976
ALPL	BETP	Not Approved		0.932211
ALPL	CEPHALOCHROMIN	Not Approved		0.0490637
ALPL	ETANERCEPT	Approved	DMARD,antiinflammatory agent	0.0717085
ALPL	DANUGLIPRON	Not Approved		0.932211
ALPL	LIXISENATIDE	Approved		0.466105
ALPL	(+/-)-ERIODICTYOL	Not Approved		0.0776842
ALPL	SEMAGLUTIDE	Approved		0.466105
ALPL	TASPOGLUTIDE	Not Approved	antidiabetic	0.466105
ALPL	CHEMBL:CHEMBL260311	Not Approved		0.0847464
ALPL	LEVAMISOLE	Approved		0.233053
ALPL	EPICATECHIN	Not Approved		0.0717085
ALPL	[125I]EXENDIN-(9-39)	Not Approved		0.932211
ALPL	CERTOLIZUMAB PEGOL	Approved	DMARD,antiinflammatory agent	0.266346
ALPL	LSN3318839	Not Approved		0.932211
ALPL	ORFORGLIPRON	Not Approved		0.932211
ALPL	CHEMBL:CHEMBL600956	Not Approved		0.932211
ALPL	INFLIXIMAB	Approved	DMARD,antiinflammatory agent	0.0601426
ALPL	EXENATIDE	Approved	antidiabetic	0.310737
ALPL	AVEXITIDE	Not Approved		0.466105
ALPL	[125I]GLP-1-(7-36)-AMIDE	Not Approved		0.932211
ALPL	SULFURETIN	Not Approved		0.0582632
ALPL	THUNBERGINOL B	Not Approved		0.0932211
ALPL	GLUCAGON (RDNA)	Approved	Antihypoglycemic Agents	0.0847464
ALPL	MYRICETIN	Not Approved		0.0233053
ALPL	WB4-24	Not Approved		0.932211
ALPL	ISOQUERCETIN	Not Approved		0.155368
ALPL	TRETINOIN	Approved	for treatment of acne	0.0204881
ALPL	HAEMATOXYLIN	Not Approved		0.0358543
ALPL	GLUCAGON-LIKE PEPTIDE 1-(7-36) AMIDE	Not Approved		0.932211
ALPL	CHEMBL:CHEMBL2094652	Not Approved		0.186442
ALPL	TERPYRIDINE	Not Approved		0.116526
ALPL	SURVODUTIDE	Not Approved		0.466105
ALPL	GLUCAGON-LIKE PEPTIDE 1-(7-37)	Not Approved		0.932211
ALPL	CHEMBL:CHEMBL1256783	Not Approved		0.466105
ALPL	LIRAGLUTIDE	Approved	Antidiabetic agent,antidiabetic	0.466105
ALPL	CHEMBL:CHEMBL146710	Not Approved		0.103579
ALPL	CHEMBL:CHEMBL234338	Not Approved		0.044391
ALPL	CHEMBL:CHEMBL505807	Not Approved		0.932211
ALPL	CHEMBL:CHEMBL598663	Not Approved		0.0847464
ALPL	CHEMBL:CHEMBL585591	Not Approved		0.0388421
ALPL	CHEMBL:CHEMBL1408276	Not Approved		0.0932211
ALPL	CHEMBL:CHEMBL586135	Not Approved		0.103579
ALPL	TIRZEPATIDE	Approved		0.233053
ALPL	CHEMBL:CHEMBL56393	Not Approved		0.0332932
ALPL	CHEMBL:CHEMBL81782	Not Approved		0.0776842
ALPL	EXENDIN-3	Not Approved		0.932211
ALPL	ASFOTASE ALFA	Approved		0.932211
FBN2	COMPOUND 11J [PMID: 23021994]	Not Approved		13.0509
IGFBP5	THERAPEUTIC ANDROSTANOLONE	Not Approved		2.74757
IGFBP5	RECOMBINANT TRANSFORMING GROWTH FACTOR-BETA 1	Not Approved		2.4859
CACNA1C	IMAGABALIN	Not Approved		0.04272
CACNA1C	PHLOROGLUCINOL	Approved		0.04272
CACNA1C	AMLODIPINE BESYLATE	Approved	cardiovascular agent,antihypertensive agent	0.296192
CACNA1C	LERCANIDIPINE HYDROCHLORIDE	Approved		0.222144
CACNA1C	AMLODIPINE BENZOATE	Approved		0.27768
CACNA1C	DEHYDRATED ALCOHOL	Approved		0.0281195
CACNA1C	AZD1305	Not Approved		0.18512
CACNA1C	RAUWOLFIA SERPENTINA (USP)	Approved	Antipsychotic Agents; Antihypertensive Agents	0.13884
CACNA1C	PREGABALIN	Approved	for treatment of restlegs legs syndrome,neuropathic pain,analgesic	0.04272
CACNA1C	CLEVIDIPINE	Approved	antihypertensive agent	0.317348
CACNA1C	ELPETRIGINE	Not Approved		0.123413
CACNA1C	TERODILINE HYDROCHLORIDE	Approved		0.0358296
CACNA1C	NIMODIPINE	Approved	Antihypertensive Agents; Vasodilator Agents	0.0584589
CACNA1C	NITRENDIPINE	Approved	Antihypertensive Agents; Vasodilator Agents	0.111072
CACNA1C	FELODIPINE	Approved	antihypertensive agent	0.261346
CACNA1C	AMLODIPINE MALEATE	Approved		0.27768
CACNA1C	IBUTILIDE	Approved	Anti-Arrhythmia Agents	0.317348
CACNA1C	ATENOLOL	Approved	Anti-Arrhythmia Agents; Antihypertensive Agents	0.0617066
CACNA1C	NICARDIPINE HYDROCHLORIDE	Approved		0.123413
CACNA1C	BENIDIPINE	Not Approved		0.222144
CACNA1C	ISRADIPINE	Approved	Antihypertensive Agents; Vasodilator Agents	0.27768
CACNA1C	ARVERAPAMIL	Not Approved	for treatment of irritable bowel syndrome	0.111072
CACNA1C	HALOPERIDOL DECANOATE	Approved	Antipsychotic Agents	0.0292295
CACNA1C	DRONEDARONE HYDROCHLORIDE	Approved		0.0694199
CACNA1C	DILTIAZEM HYDROCHLORIDE	Approved	antihypertensive agent	0.0694199
CACNA1C	CITALOPRAM	Approved	antidepressant,Second-Generation,Antidepressive Agents	0.0634697
CACNA1C	CELECOXIB	Approved	NSAID	0.0331558
CACNA1C	BEPRIDIL HYDROCHLORIDE	Approved		0.04272
CACNA1C	LEVAMLODIPINE MALEATE	Approved		0.27768
CACNA1C	CALCIUM CHANNEL BLOCKER	Not Approved		0.37024
CACNA1C	NIFEDIPINE	Approved	Antianginal Agents; Vasodilator Agents	0.0198343
CACNA1C	AZELNIDIPINE	Not Approved		0.18512
CACNA1C	MANIDIPINE	Not Approved		0.27768
CACNA1C	LACIDIPINE	Approved		0.27768
CACNA1C	SULOCTIDIL	Approved		0.04272
CACNA1C	MEPIRODIPINE	Not Approved		0.27768
CACNA1C	NISOLDIPINE	Approved	Antihypertensive Agents; Vasodilator Agents	0.0653364
CACNA1C	NICARDIPINE	Approved	Anti-Arrhythmia Agents; Antihypertensive Agents	0.13884
CACNA1C	VERAPAMIL	Approved	antihypertensive agent	0.0740479
CACNA1C	VALPROIC ACID	Approved	Anticonvulsants,for treatment of basal cell carcinoma,anticonvulsant	0.0389726
CACNA1C	GABAPENTIN	Approved	analgesic,for treatment of neuropathic pain	0.027768
CACNA1C	GABAPENTIN ENACARBIL	Approved	for treatment of restless legs syndrome	0.0411377
CACNA1C	DILTIAZEM MALATE	Approved		0.27768
CACNA1C	CILNIDIPINE	Not Approved		0.158674
CACNA1C	ATAGABALIN	Not Approved		0.04272
CACNA1C	NILVADIPINE	Not Approved		0.222144
CACNA1C	CINNARIZINE	Approved	Anti-Allergic Agents	0.100974
TPPP	VASCULAR DISRUPTING AGENT BNC105P	Not Approved		52.2038
BMPR1A	EPTOTERMIN ALFA	Approved		6.52547
BMPR1A	DIBOTERMIN ALFA	Approved		4.35032
